# Supplementary material for: Prevalence and concentration of stx+ E. coli and E. coli O157 in bovine manure from Florida farms
Source: PLoS One. 2019 May 24;14(5):e0217445. doi: 10.1371/journal.pone.0217445 (PMC6534375; doi:10.1371/journal.pone.0217445)
Supplement: S1 File — (XLSX) [file pone.0217445.s001.xlsx]

## Sheet: manure UF STEC raw data
Date	Bovine Manure Type	State	Farm	Farm Visit	Sample #	Sample Weight (g)	Depth (cm)	Temperature (◦C)	rfbE	stx1 positive	stx2 positive	stx1 found after rfbE	stx2 found rfbE	stx	stx1total	stx2total	stx1	stx2	eae	Calculated MPN/g	LL	UL	Depth (in.)	Storage	Manure storage specs	Pile Location	Age of Pile (days)	Time sitting undisturbed	Pile Length (ft)	Pile Width (ft)	Pile Height (ft)	Pile size ft^3	Protection from birds	Other protection	Humidity (%)	Type of Location	Wind speed (mph)	Precip. (past 24 h)	Moon phase	Unusual weather conditions	Equipment Cleaning	Misc	Notable external influences on pile/windrow
2017-08-02	Dairy	FL	DALS	1st	15	30.45	15.2	28.4	0					0	0	0	0	0	0				6	Lagoon	Slurry	-	5	3	50	8	0.66	264	No	No	100	Dairy	7	0	Waxing Gibbous	raining, 2nd day post tropical storm Emily	Daily		Run-off from road goes into pile
2017-08-02	Dairy	FL	DALS	1st	16	30.49	15.2	28.1	1					0	0	0	0	0	0				6	Lagoon	Slurry	-	5	3	50	8	0.66	264	No	No	100	Dairy	7	0	Waxing Gibbous	raining, 2nd day post tropical storm Emily	Daily		Run-off from road goes into pile
2017-08-02	Dairy	FL	DALS	1st	17	30.12	15.2	28.1	0					0	0	0	0	0	0				6	Lagoon	Slurry	-	5	3	50	8	0.66	264	No	No	100	Dairy	7	0	Waxing Gibbous	raining, 2nd day post tropical storm Emily	Daily		Run-off from road goes into pile
2017-08-02	Dairy	FL	DALS	1st	18	30.57	15.2	28.1	0					0	0	0	0	0	0				6	Lagoon	Slurry	-	5	3	50	8	0.66	264	No	No	100	Dairy	7	0	Waxing Gibbous	raining, 2nd day post tropical storm Emily	Daily		Run-off from road goes into pile
2017-08-02	Dairy	FL	DALS	1st	19	30.42	15.2	28	0					0	0	0	0	0	0				6	Lagoon	Slurry	-	5	3	50	8	0.66	264	No	No	100	Dairy	7	0	Waxing Gibbous	raining, 2nd day post tropical storm Emily	Daily		Run-off from road goes into pile
2017-08-02	Dairy	FL	DALS	1st	20	30.04	15.2	28	0					0	0	0	0	0	0				6	Lagoon	Slurry	-	5	3	50	8	0.66	264	No	No	100	Dairy	7	0	Waxing Gibbous	raining, 2nd day post tropical storm Emily	Daily		Run-off from road goes into pile
2017-08-02	Dairy	FL	DALS	1st	21	30.52	15.2	28.1	1					0	0	0	0	0	0				6	Lagoon	Slurry	-	5	3	50	8	0.66	264	No	No	100	Dairy	7	0	Waxing Gibbous	raining, 2nd day post tropical storm Emily	Daily		Run-off from road goes into pile
2017-08-02	Dairy	FL	DALS	1st	1	30.14	0	42.4	0					0	0	0	0	0	0				0	Pile	Pile	Toe	1	0	12	12	5	720	No	No	100	Dairy	7	0	Waxing Gibbous	raining, 2nd day post tropical storm Emily	Daily		Run-off from road goes into pile
2017-08-02	Dairy	FL	DALS	1st	2	30.05	0	41.2	0					0	0	0	0	0	0				0	Pile	Pile	Toe	1	0	12	12	5	720	No	No	100	Dairy	7	0	Waxing Gibbous	raining, 2nd day post tropical storm Emily	Daily		Run-off from road goes into pile
2017-08-02	Dairy	FL	DALS	1st	8	30.1	0	38.5	0					0	0	0	0	0	0				0	Pile	Windrow	Toe	3	3	20	3	2	120	No	No	100	Dairy	7	0	Waxing Gibbous	raining, 2nd day post tropical storm Emily	Daily		Run-off from road goes into pile
2017-08-02	Dairy	FL	DALS	1st	9	30.15	0	38.8	0					0	0	0	0	0	0				0	Pile	Windrow	Toe	3	3	20	3	2	120	No	No	100	Dairy	7	0	Waxing Gibbous	raining, 2nd day post tropical storm Emily	Daily		Run-off from road goes into pile
2017-08-02	Dairy	FL	DALS	1st	3	30.41	30.5	41.1	1			1		1	1	0	1	0	0				12	Pile	Pile	Gut	1	0	12	12	5	720	No	No	100	Dairy	7	0	Waxing Gibbous	raining, 2nd day post tropical storm Emily	Daily		Run-off from road goes into pile
2017-08-02	Dairy	FL	DALS	1st	10	30.03	30.5	39.3	0					0	0	0	0	0	0				12	Pile	Windrow	Gut	3	3	20	3	2	120	No	No	100	Dairy	7	0	Waxing Gibbous	raining, 2nd day post tropical storm Emily	Daily		Run-off from road goes into pile
2017-08-02	Dairy	FL	DALS	1st	11	30.18	30.5	38.4	0					0	0	0	0	0	0				12	Pile	Windrow	Gut	3	3	20	3	2	120	No	No	100	Dairy	7	0	Waxing Gibbous	raining, 2nd day post tropical storm Emily	Daily		Run-off from road goes into pile
2017-08-02	Dairy	FL	DALS	1st	12	30.54	30.5	41	0					0	0	0	0	0	0				12	Pile	Windrow	Gut	3	3	20	3	2	120	No	No	100	Dairy	7	0	Waxing Gibbous	raining, 2nd day post tropical storm Emily	Daily		Run-off from road goes into pile
2017-08-02	Dairy	FL	DALS	1st	13	30.2	30.5	40.5	0					0	0	0	0	0	0				12	Pile	Windrow	Gut	3	3	20	3	2	120	No	No	100	Dairy	7	0	Waxing Gibbous	raining, 2nd day post tropical storm Emily	Daily		Run-off from road goes into pile
2017-08-02	Dairy	FL	DALS	1st	14	30.1	30.5	39.2	0					0	0	0	0	0	0				12	Pile	Windrow	Gut	3	3	20	3	2	120	No	No	100	Dairy	7	0	Waxing Gibbous	raining, 2nd day post tropical storm Emily	Daily		Run-off from road goes into pile
2017-08-02	Dairy	FL	DALS	1st	4	30.07	61	44.5	0					0	0	0	0	0	0				24	Pile	Pile	Gut	1	0	12	12	5	720	No	No	100	Dairy	7	0	Waxing Gibbous	raining, 2nd day post tropical storm Emily	Daily		Run-off from road goes into pile
2017-08-02	Dairy	FL	DALS	1st	5	30.13	91.4	44.1	0					0	0	0	0	0	0				36	Pile	Pile	Gut	1	0	12	12	5	720	No	No	100	Dairy	7	0	Waxing Gibbous	raining, 2nd day post tropical storm Emily	Daily		Run-off from road goes into pile
2017-08-02	Dairy	FL	DALS	1st	6	30.29	91.4	41.2	0					0	0	0	0	0	0				36	Pile	Pile	Gut	1	0	12	12	5	720	No	No	100	Dairy	7	0	Waxing Gibbous	raining, 2nd day post tropical storm Emily	Daily		Run-off from road goes into pile
2017-08-02	Dairy	FL	DALS	1st	7	30.3	91.4	60	0					0	0	0	0	0	0				36	Pile	Pile	Gut	1	0	12	12	5	720	No	No	100	Dairy	7	0	Waxing Gibbous	raining, 2nd day post tropical storm Emily	Daily		Run-off from road goes into pile
2017-08-08	Feedlot	FL	2-BQU1	1st	8	30.05	0	34.1	0					0	0	0	0	0	0				0	Lagoon	Slurry	-	1	0	20	10	12	2400	No	No	65	Feedlot	7	0	Full Moon	None	Weekly		None
2017-08-08	Feedlot	FL	2-BQU1	1st	9	30.3	0	31.5	0					0	0	0	0	0	0				0	Lagoon	Slurry	-	1	0	20	10	12	2400	No	No	65	Feedlot	7	0	Full Moon	None	Weekly		None
2017-08-08	Feedlot	FL	2-BQU1	1st	15	30.35	0	32.4	0					0	0	0	0	0	0				0	Lagoon	Slurry	-	1	1	20	20	3	1200	No	No	65	Feedlot	7	0	Full Moon	None	Weekly		None
2017-08-08	Feedlot	FL	2-BQU1	1st	16	30.14	0	32.5	0	1				1	1	0	1	0	0	220	71	710	0	Lagoon	Slurry	-	1	1	20	20	3	1200	No	No	65	Feedlot	7	0	Full Moon	None	Weekly		None
2017-08-08	Feedlot	FL	2-BQU1	1st	10	30.3	20.3	31.1	0					0	0	0	0	0	0				8	Lagoon	Slurry	-	1	0	20	10	12	2400	No	No	65	Feedlot	7	0	Full Moon	None	Weekly		None
2017-08-08	Feedlot	FL	2-BQU1	1st	11	30.53	20.3	28.2	0					0	0	0	0	0	0				8	Lagoon	Slurry	-	1	0	20	10	12	2400	No	No	65	Feedlot	7	0	Full Moon	None	Weekly		None
2017-08-08	Feedlot	FL	2-BQU1	1st	12	30.1	20.3	28.3	0					0	0	0	0	0	0				8	Lagoon	Slurry	-	1	0	20	10	12	2400	No	No	65	Feedlot	7	0	Full Moon	None	Weekly		None
2017-08-08	Feedlot	FL	2-BQU1	1st	13	30.14	20.3	32.5	1					0	0	0	0	0	0				8	Lagoon	Slurry	-	1	0	20	10	12	2400	No	No	65	Feedlot	7	0	Full Moon	None	Weekly		None
2017-08-08	Feedlot	FL	2-BQU1	1st	14	30.14	20.3	30.3	1				1	1	0	1	0	1	1				8	Lagoon	Slurry	-	1	0	20	10	12	2400	No	No	65	Feedlot	7	0	Full Moon	None	Weekly		None
2017-08-08	Feedlot	FL	2-BQU1	1st	17	30.21	30.5	30	1					0	0	0	0	0	0				12	Lagoon	Slurry	-	1	1	20	20	3	1200	No	No	65	Feedlot	7	0	Full Moon	None	Weekly		None
2017-08-08	Feedlot	FL	2-BQU1	1st	18	30.11	30.5	30	0					0	0	0	0	0	0				12	Lagoon	Slurry	-	1	1	20	20	3	1200	No	No	65	Feedlot	7	0	Full Moon	None	Weekly		None
2017-08-08	Feedlot	FL	2-BQU1	1st	19	30.4	30.5	31	1					0	0	0	0	0	0				12	Lagoon	Slurry	-	1	1	20	20	3	1200	No	No	65	Feedlot	7	0	Full Moon	None	Weekly		None
2017-08-08	Feedlot	FL	2-BQU1	1st	20	30.51	30.5	31	0					0	0	0	0	0	0				12	Lagoon	Slurry	-	1	1	20	20	3	1200	No	No	65	Feedlot	7	0	Full Moon	None	Weekly		None
2017-08-08	Feedlot	FL	2-BQU1	1st	21	30.17	30.5	31	0					0	0	0	0	0	0				12	Lagoon	Slurry	-	1	1	20	20	3	1200	No	No	65	Feedlot	7	0	Full Moon	None	Weekly		None
2017-08-08	Feedlot	FL	2-BQU1	1st	1	30.16	0	30.1	0					0	0	0	0	0	0				0	Pile	Pile	Toe	1	1	8	10	18	1440	No	No	65	Feedlot	7	0	Full Moon	None	Weekly		None
2017-08-08	Feedlot	FL	2-BQU1	1st	2	30.42	0	29.4	0					0	0	0	0	0	0				0	Pile	Pile	Toe	1	1	8	10	18	1440	No	No	65	Feedlot	7	0	Full Moon	None	Weekly		None
2017-08-08	Feedlot	FL	2-BQU1	1st	3	30.17	30.5	30.3	0					0	0	0	0	0	0				12	Pile	Pile	Gut	1	1	8	10	18	1440	No	No	65	Feedlot	7	0	Full Moon	None	Weekly		None
2017-08-08	Feedlot	FL	2-BQU1	1st	4	30.48	30.5	30.1	0					0	0	0	0	0	0				12	Pile	Pile	Gut	1	1	8	10	18	1440	No	No	65	Feedlot	7	0	Full Moon	None	Weekly		None
2017-08-08	Feedlot	FL	2-BQU1	1st	5	30.02	30.5	29.8	0					0	0	0	0	0	0				12	Pile	Pile	Gut	1	1	8	10	18	1440	No	No	65	Feedlot	7	0	Full Moon	None	Weekly		None
2017-08-08	Feedlot	FL	2-BQU1	1st	6	30.38	30.5	29.3	0					0	0	0	0	0	0				12	Pile	Pile	Gut	1	1	8	10	18	1440	No	No	65	Feedlot	7	0	Full Moon	None	Weekly		None
2017-08-08	Feedlot	FL	2-BQU1	1st	7	30.46	30.5	29.3	0					0	0	0	0	0	0				12	Pile	Pile	Gut	1	1	8	10	18	1440	No	No	65	Feedlot	7	0	Full Moon	None	Weekly		None
2017-08-28	Dairy	FL	3-DSH	1st	20	30.03	0	33.6	0					0	0	0	0	0	0				0	Screened solids	Screened solids	Toe	0	1	60	30	4	7200	No	No	88	Dairy	8	0	Waxing Crescent	None	Daily		Birds present (one hawk, 15-20 small white birds), small flies
2017-08-28	Dairy	FL	3-DSH	1st	21	30.04	0	31.8	0					0	0	0	0	0	0				0	Screened solids	Screened solids	Toe	0	1	60	30	4	7200	No	No	88	Dairy	8	0	Waxing Crescent	None	Daily		Birds present (one hawk, 15-20 small white birds), small flies
2017-08-28	Dairy	FL	3-DSH	1st	6	30.16	0	38.5	0					0	0	0	0	0	0				0	Screened solids	Screened solids	Toe	1	1	25	20	7	3500	No	No	88	Dairy	8	0	Waxing Crescent	None	Daily		Birds present (one hawk, 15-20 small white birds), small flies
2017-08-28	Dairy	FL	3-DSH	1st	7	30.38	0	40.2	0					0	0	0	0	0	0				0	Screened solids	Screened solids	Toe	1	1	25	20	7	3500	No	No	88	Dairy	8	0	Waxing Crescent	None	Daily		Birds present (one hawk, 15-20 small white birds), small flies
2017-08-28	Dairy	FL	3-DSH	1st	13	30.41	0	57.2	0					0	0	0	0	0	0				0	Screened solids	Screened solids	Toe	1	1	25	20	5.416	2708	No	No	88	Dairy	8	0	Waxing Crescent	None	Daily		Birds present (one hawk, 15-20 small white birds), small flies
2017-08-28	Dairy	FL	3-DSH	1st	14	30.31	0	55.6	0					0	0	0	0	0	0				0	Screened solids	Screened solids	Toe	1	1	25	20	5.416	2708	No	No	88	Dairy	8	0	Waxing Crescent	None	Daily		Birds present (one hawk, 15-20 small white birds), small flies
2017-08-28	Dairy	FL	3-DSH	1st	15	30.32	30.5	33.9	0					0	0	0	0	0	0				12	Screened solids	Screened solids	Gut	0	1	60	30	4	7200	No	No	88	Dairy	8	0	Waxing Crescent	None	Daily		Birds present (one hawk, 15-20 small white birds), small flies
2017-08-28	Dairy	FL	3-DSH	1st	16	30.48	30.5	31.7	0					0	0	0	0	0	0				12	Screened solids	Screened solids	Gut	0	1	60	30	4	7200	No	No	88	Dairy	8	0	Waxing Crescent	None	Daily		Birds present (one hawk, 15-20 small white birds), small flies
2017-08-28	Dairy	FL	3-DSH	1st	17	30.46	30.5	31.4	0					0	0	0	0	0	0				12	Screened solids	Screened solids	Gut	0	1	60	30	4	7200	No	No	88	Dairy	8	0	Waxing Crescent	None	Daily		Birds present (one hawk, 15-20 small white birds), small flies
2017-08-28	Dairy	FL	3-DSH	1st	18	30.13	30.5	31.3	0					0	0	0	0	0	0				12	Screened solids	Screened solids	Gut	0	1	60	30	4	7200	No	No	88	Dairy	8	0	Waxing Crescent	None	Daily		Birds present (one hawk, 15-20 small white birds), small flies
2017-08-28	Dairy	FL	3-DSH	1st	19	30.42	30.5	37.5	0					0	0	0	0	0	0				12	Screened solids	Screened solids	Gut	0	1	60	30	4	7200	No	No	88	Dairy	8	0	Waxing Crescent	None	Daily		Birds present (one hawk, 15-20 small white birds), small flies
2017-08-28	Dairy	FL	3-DSH	1st	1	30.06	30.5	61.4	0					0	0	0	0	0	0				12	Screened solids	Screened solids	Gut	1	1	25	20	7	3500	No	No	88	Dairy	8	0	Waxing Crescent	None	Daily		Birds present (one hawk, 15-20 small white birds), small flies
2017-08-28	Dairy	FL	3-DSH	1st	2	30.02	30.5	59.5	0					0	0	0	0	0	0				12	Screened solids	Screened solids	Gut	1	1	25	20	7	3500	No	No	88	Dairy	8	0	Waxing Crescent	None	Daily		Birds present (one hawk, 15-20 small white birds), small flies
2017-08-28	Dairy	FL	3-DSH	1st	3	30.12	30.5	56.1	0					0	0	0	0	0	0				12	Screened solids	Screened solids	Gut	1	1	25	20	7	3500	No	No	88	Dairy	8	0	Waxing Crescent	None	Daily		Birds present (one hawk, 15-20 small white birds), small flies
2017-08-28	Dairy	FL	3-DSH	1st	4	30.08	30.5	45.5	0					0	0	0	0	0	0				12	Screened solids	Screened solids	Gut	1	1	25	20	7	3500	No	No	88	Dairy	8	0	Waxing Crescent	None	Daily		Birds present (one hawk, 15-20 small white birds), small flies
2017-08-28	Dairy	FL	3-DSH	1st	5	30	30.5	44.9	0					0	0	0	0	0	0				12	Screened solids	Screened solids	Gut	1	1	25	20	7	3500	No	No	88	Dairy	8	0	Waxing Crescent	None	Daily		Birds present (one hawk, 15-20 small white birds), small flies
2017-08-28	Dairy	FL	3-DSH	1st	10	30.49	30.5	36.7	0					0	0	0	0	0	0				12	Screened solids	Screened solids	Gut	1	1	25	20	5.416	2708	No	No	88	Dairy	8	0	Waxing Crescent	None	Daily		Birds present (one hawk, 15-20 small white birds), small flies
2017-08-28	Dairy	FL	3-DSH	1st	11	30.07	30.5	38.8	0					0	0	0	0	0	0				12	Screened solids	Screened solids	Gut	1	1	25	20	5.416	2708	No	No	88	Dairy	8	0	Waxing Crescent	None	Daily		Birds present (one hawk, 15-20 small white birds), small flies
2017-08-28	Dairy	FL	3-DSH	1st	12	30.12	30.5	39.7	0					0	0	0	0	0	0				12	Screened solids	Screened solids	Gut	1	1	25	20	5.416	2708	No	No	88	Dairy	8	0	Waxing Crescent	None	Daily		Birds present (one hawk, 15-20 small white birds), small flies
2017-08-28	Dairy	FL	3-DSH	1st	8	30.17	61	36.9	0					0	0	0	0	0	0				24	Screened solids	Screened solids	Gut	1	1	25	20	5.416	2708	No	No	88	Dairy	8	0	Waxing Crescent	None	Daily		Birds present (one hawk, 15-20 small white birds), small flies
2017-08-28	Dairy	FL	3-DSH	1st	9	30.04	61	38	0					0	0	0	0	0	0				24	Screened solids	Screened solids	Gut	1	1	25	20	5.416	2708	No	No	88	Dairy	8	0	Waxing Crescent	None	Daily		Birds present (one hawk, 15-20 small white birds), small flies
2017-09-19	Dairy	FL	4-DGW	1st	1	30.01	0	25.7	0					0	0	0	0	0	0				0	Lagoon	Lagoon	-	-	-	30	15	10	4500	No	No	57	Dairy	5	0	Waxing Crescent	None	N/A		Pile age - 8 years; top soilds removed 2 years ago; liquid (bottom) is pumped routinely; all three piles from same lagoon that catches runoff from stall washing; soilids (top), wet bottom that oozes up, 3rd pile was obtained by going down catwalk to lower portion of the pile
2017-09-19	Dairy	FL	4-DGW	1st	8	30.1	0	30.6	0					0	0	0	0	0	0				0	Lagoon	Lagoon	-	-	-	30	15	10	4500	No	No	57	Dairy	5	0	Waxing Crescent	None	N/A		Pile age - 8 years; top soilds removed 2 years ago; liquid (bottom) is pumped routinely; all three piles from same lagoon that catches runoff from stall washing; soilids (top), wet bottom that oozes up, 3rd pile was obtained by going down catwalk to lower portion of the pile
2017-09-19	Dairy	FL	4-DGW	1st	9	30.08	10.2	32.1	0					0	0	0	0	0	0				4	Lagoon	Lagoon	-	-	-	30	15	10	4500	No	No	57	Dairy	5	0	Waxing Crescent	None	N/A		Pile age - 8 years; top soilds removed 2 years ago; liquid (bottom) is pumped routinely; all three piles from same lagoon that catches runoff from stall washing; soilids (top), wet bottom that oozes up, 3rd pile was obtained by going down catwalk to lower portion of the pile
2017-09-19	Dairy	FL	4-DGW	1st	2	30.46	15.2	26.4	0					0	0	0	0	0	0				6	Lagoon	Lagoon	-	-	-	30	15	10	4500	No	No	57	Dairy	5	0	Waxing Crescent	None	N/A		Pile age - 8 years; top soilds removed 2 years ago; liquid (bottom) is pumped routinely; all three piles from same lagoon that catches runoff from stall washing; soilids (top), wet bottom that oozes up, 3rd pile was obtained by going down catwalk to lower portion of the pile
2017-09-19	Dairy	FL	4-DGW	1st	10	30.19	15.2	31.2	0					0	0	0	0	0	0				6	Lagoon	Lagoon	-	-	-	30	15	10	4500	No	No	57	Dairy	5	0	Waxing Crescent	None	N/A		Pile age - 8 years; top soilds removed 2 years ago; liquid (bottom) is pumped routinely; all three piles from same lagoon that catches runoff from stall washing; soilids (top), wet bottom that oozes up, 3rd pile was obtained by going down catwalk to lower portion of the pile
2017-09-19	Dairy	FL	4-DGW	1st	3	30.36	25.4	26.1	0					0	0	0	0	0	0				10	Lagoon	Lagoon	-	-	-	30	15	10	4500	No	No	57	Dairy	5	0	Waxing Crescent	None	N/A		Pile age - 8 years; top soilds removed 2 years ago; liquid (bottom) is pumped routinely; all three piles from same lagoon that catches runoff from stall washing; soilids (top), wet bottom that oozes up, 3rd pile was obtained by going down catwalk to lower portion of the pile
2017-09-19	Dairy	FL	4-DGW	1st	11	30.27	25.4	30.7	0					0	0	0	0	0	0				10	Lagoon	Lagoon	-	-	-	30	15	10	4500	No	No	57	Dairy	5	0	Waxing Crescent	None	N/A		Pile age - 8 years; top soilds removed 2 years ago; liquid (bottom) is pumped routinely; all three piles from same lagoon that catches runoff from stall washing; soilids (top), wet bottom that oozes up, 3rd pile was obtained by going down catwalk to lower portion of the pile
2017-09-19	Dairy	FL	4-DGW	1st	4	30.25	30.5	26	0					0	0	0	0	0	0				12	Lagoon	Lagoon	-	-	-	30	15	10	4500	No	No	57	Dairy	5	0	Waxing Crescent	None	N/A		Pile age - 8 years; top soilds removed 2 years ago; liquid (bottom) is pumped routinely; all three piles from same lagoon that catches runoff from stall washing; soilids (top), wet bottom that oozes up, 3rd pile was obtained by going down catwalk to lower portion of the pile
2017-09-19	Dairy	FL	4-DGW	1st	12	30.19	30.5	29.8	0					0	0	0	0	0	0				12	Lagoon	Lagoon	-	-	-	30	15	10	4500	No	No	57	Dairy	5	0	Waxing Crescent	None	N/A		Pile age - 8 years; top soilds removed 2 years ago; liquid (bottom) is pumped routinely; all three piles from same lagoon that catches runoff from stall washing; soilids (top), wet bottom that oozes up, 3rd pile was obtained by going down catwalk to lower portion of the pile
2017-09-19	Dairy	FL	4-DGW	1st	13	30.41	35.6	29.6	0					0	0	0	0	0	0				14	Lagoon	Lagoon	-	-	-	30	15	10	4500	No	No	57	Dairy	5	0	Waxing Crescent	None	N/A		Pile age - 8 years; top soilds removed 2 years ago; liquid (bottom) is pumped routinely; all three piles from same lagoon that catches runoff from stall washing; soilids (top), wet bottom that oozes up, 3rd pile was obtained by going down catwalk to lower portion of the pile
2017-09-19	Dairy	FL	4-DGW	1st	5	30.24	38.1	25.7	0					0	0	0	0	0	0				15	Lagoon	Lagoon	-	-	-	30	15	10	4500	No	No	57	Dairy	5	0	Waxing Crescent	None	N/A		Pile age - 8 years; top soilds removed 2 years ago; liquid (bottom) is pumped routinely; all three piles from same lagoon that catches runoff from stall washing; soilids (top), wet bottom that oozes up, 3rd pile was obtained by going down catwalk to lower portion of the pile
2017-09-19	Dairy	FL	4-DGW	1st	6	30.27	40.6	25.6	0					0	0	0	0	0	0				16	Lagoon	Lagoon	-	-	-	30	15	10	4500	No	No	57	Dairy	5	0	Waxing Crescent	None	N/A		Pile age - 8 years; top soilds removed 2 years ago; liquid (bottom) is pumped routinely; all three piles from same lagoon that catches runoff from stall washing; soilids (top), wet bottom that oozes up, 3rd pile was obtained by going down catwalk to lower portion of the pile
2017-09-19	Dairy	FL	4-DGW	1st	7	30.2	40.6	25.6	0					0	0	0	0	0	0				16	Lagoon	Lagoon	-	-	-	30	15	10	4500	No	No	57	Dairy	5	0	Waxing Crescent	None	N/A		Pile age - 8 years; top soilds removed 2 years ago; liquid (bottom) is pumped routinely; all three piles from same lagoon that catches runoff from stall washing; soilids (top), wet bottom that oozes up, 3rd pile was obtained by going down catwalk to lower portion of the pile
2017-09-19	Dairy	FL	4-DGW	1st	14	30.1	40.6	25.1	0					0	0	0	0	0	0				16	Lagoon	Lagoon	-	-	-	30	15	10	4500	No	No	57	Dairy	5	0	Waxing Crescent	None	N/A		Pile age - 8 years; top soilds removed 2 years ago; liquid (bottom) is pumped routinely; all three piles from same lagoon that catches runoff from stall washing; soilids (top), wet bottom that oozes up, 3rd pile was obtained by going down catwalk to lower portion of the pile
2017-09-19	Dairy	FL	4-DGW	1st	15	30.03	40.6	25.1	1					0	0	0	0	0	0				16	Lagoon	Lagoon	-	-	-	30	15	10	4500	No	No	57	Dairy	5	0	Waxing Crescent	None	N/A		Pile age - 8 years; top soilds removed 2 years ago; liquid (bottom) is pumped routinely; all three piles from same lagoon that catches runoff from stall washing; soilids (top), wet bottom that oozes up, 3rd pile was obtained by going down catwalk to lower portion of the pile
2017-09-19	Dairy	FL	4-DGW	1st	16	30.48	40.6	25.1	0					0	0	0	0	0	0				16	Lagoon	Lagoon	-	-	-	30	15	10	4500	No	No	57	Dairy	5	0	Waxing Crescent	None	N/A	contained leeches	Pile age - 8 years; top soilds removed 2 years ago; liquid (bottom) is pumped routinely; all three piles from same lagoon that catches runoff from stall washing; soilids (top), wet bottom that oozes up, 3rd pile was obtained by going down catwalk to lower portion of the pile
2017-09-19	Dairy	FL	4-DGW	1st	17	30.02	40.6	25.1	0					0	0	0	0	0	0				16	Lagoon	Lagoon	-	-	-	30	15	10	4500	No	No	57	Dairy	5	0	Waxing Crescent	None	N/A	contained leeches	Pile age - 8 years; top soilds removed 2 years ago; liquid (bottom) is pumped routinely; all three piles from same lagoon that catches runoff from stall washing; soilids (top), wet bottom that oozes up, 3rd pile was obtained by going down catwalk to lower portion of the pile
2017-09-19	Dairy	FL	4-DGW	1st	18	30.46	40.6	25.1	0					0	0	0	0	0	0				16	Lagoon	Lagoon	-	-	-	30	15	10	4500	No	No	57	Dairy	5	0	Waxing Crescent	None	N/A	contained leeches	Pile age - 8 years; top soilds removed 2 years ago; liquid (bottom) is pumped routinely; all three piles from same lagoon that catches runoff from stall washing; soilids (top), wet bottom that oozes up, 3rd pile was obtained by going down catwalk to lower portion of the pile
2017-09-19	Dairy	FL	4-DGW	1st	19	30.02	40.6	25.1	0					0	0	0	0	0	0				16	Lagoon	Lagoon	-	-	-	30	15	10	4500	No	No	57	Dairy	5	0	Waxing Crescent	None	N/A		Pile age - 8 years; top soilds removed 2 years ago; liquid (bottom) is pumped routinely; all three piles from same lagoon that catches runoff from stall washing; soilids (top), wet bottom that oozes up, 3rd pile was obtained by going down catwalk to lower portion of the pile
2017-09-19	Dairy	FL	4-DGW	1st	20	30.05	40.6	25.1	1					0	0	0	0	0	0				16	Lagoon	Lagoon	-	-	-	30	15	10	4500	No	No	57	Dairy	5	0	Waxing Crescent	None	N/A		Pile age - 8 years; top soilds removed 2 years ago; liquid (bottom) is pumped routinely; all three piles from same lagoon that catches runoff from stall washing; soilids (top), wet bottom that oozes up, 3rd pile was obtained by going down catwalk to lower portion of the pile
2017-09-19	Dairy	FL	4-DGW	1st	21	30.3	40.6	25.1	0					0	0	0	0	0	0				16	Lagoon	Lagoon	-	-	-	30	15	10	4500	No	No	57	Dairy	5	0	Waxing Crescent	None	N/A		Pile age - 8 years; top soilds removed 2 years ago; liquid (bottom) is pumped routinely; all three piles from same lagoon that catches runoff from stall washing; soilids (top), wet bottom that oozes up, 3rd pile was obtained by going down catwalk to lower portion of the pile
2017-09-26	Dairy	FL	5-DOE	1st	15	30.13	0	31.3	1					0	0	0	0	0	0				0	Lagoon	Lagoon	-	-	-	-	-	-		No	No	52	Dairy	4	0	Waxing Crescent	None	N/A	From Grazing Dairy
2017-09-26	Dairy	FL	5-DOE	1st	16	30.18	0	31.3	0					0	0	0	0	0	0				0	Lagoon	Lagoon	-	-	-	-	-	-		No	No	52	Dairy	4	0	Waxing Crescent	None	N/A	From Grazing Dairy
2017-09-26	Dairy	FL	5-DOE	1st	17	30.02	7.6	28.1	0					0	0	0	0	0	0				3	Lagoon	Lagoon	-	-	-	-	-	-		No	No	52	Dairy	4	0	Waxing Crescent	None	N/A	From Grazing Dairy
2017-09-26	Dairy	FL	5-DOE	1st	19	30.13	7.6	28.1	0					0	0	0	0	0	0				3	Lagoon	Lagoon	-	-	-	-	-	-		No	No	52	Dairy	4	0	Waxing Crescent	None	N/A	From Grazing Dairy
2017-09-26	Dairy	FL	5-DOE	1st	21	30.1	7.6	28.1	1					0	0	0	0	0	0				3	Lagoon	Lagoon	-	-	-	-	-	-		No	No	52	Dairy	4	0	Waxing Crescent	None	N/A	From Grazing Dairy
2017-09-26	Dairy	FL	5-DOE	1st	18	30.44	10.2	28.1	0					0	0	0	0	0	0				4	Lagoon	Lagoon	-	-	-	-	-	-		No	No	52	Dairy	4	0	Waxing Crescent	None	N/A	From Grazing Dairy
2017-09-26	Dairy	FL	5-DOE	1st	20	30.11	10.2	28.1	0					0	0	0	0	0	0				4	Lagoon	Lagoon	-	-	-	-	-	-		No	No	52	Dairy	4	0	Waxing Crescent	None	N/A	From Grazing Dairy
2017-09-26	Dairy	FL	5-DOE	1st	1	30.43	0	26	0					0	0	0	0	0	0				0	Pile	Pile	Toe	-	-	25	25	2	1250	No	No	52	Dairy	4	0	Waxing Crescent	None	N/A	From Grazing Dairy
2017-09-26	Dairy	FL	5-DOE	1st	2	30.43	0	26.6	1					0	0	0	0	0	0				0	Pile	Pile	Toe	-	-	25	25	2	1250	No	No	52	Dairy	4	0	Waxing Crescent	None	N/A	From Grazing Dairy
2017-09-26	Dairy	FL	5-DOE	1st	8	30.2	0	34.4	1					0	0	0	0	0	0				0	Pile	Pile	Toe	-	-	25	25	6	3750	No	No	52	Dairy	4	0	Waxing Crescent	None	N/A	From Grazing Dairy
2017-09-26	Dairy	FL	5-DOE	1st	9	30	0	32.8	0					0	0	0	0	0	0				0	Pile	Pile	Toe	-	-	25	25	6	3750	No	No	52	Dairy	4	0	Waxing Crescent	None	N/A	From Grazing Dairy
2017-09-26	Dairy	FL	5-DOE	1st	6	30.46	15.2	28	0					0	0	0	0	0	0				6	Pile	Pile	Gut	-	-	25	25	2	1250	No	No	52	Dairy	4	0	Waxing Crescent	None	N/A	From Grazing Dairy
2017-09-26	Dairy	FL	5-DOE	1st	11	30.04	15.2	30.3	1					0	0	0	0	0	0				6	Pile	Pile	Gut	-	-	25	25	6	3750	No	No	52	Dairy	4	0	Waxing Crescent	None	N/A	From Grazing Dairy
2017-09-26	Dairy	FL	5-DOE	1st	13	30.47	15.2	30.8	0					0	0	0	0	0	0				6	Pile	Pile	Gut	-	-	25	25	6	3750	No	No	52	Dairy	4	0	Waxing Crescent	None	N/A	From Grazing Dairy
2017-09-26	Dairy	FL	5-DOE	1st	3	30.19	20.3	30.1	0					0	0	0	0	0	0				8	Pile	Pile	Gut	-	-	25	25	2	1250	No	No	52	Dairy	4	0	Waxing Crescent	None	N/A	From Grazing Dairy
2017-09-26	Dairy	FL	5-DOE	1st	4	30.32	30.5	30.1	0					0	0	0	0	0	0				12	Pile	Pile	Gut	-	-	25	25	2	1250	No	No	52	Dairy	4	0	Waxing Crescent	None	N/A	From Grazing Dairy
2017-09-26	Dairy	FL	5-DOE	1st	5	30.23	30.5	28.1	0					0	0	0	0	0	0				12	Pile	Pile	Gut	-	-	25	25	2	1250	No	No	52	Dairy	4	0	Waxing Crescent	None	N/A	From Grazing Dairy
2017-09-26	Dairy	FL	5-DOE	1st	7	30.26	45.7	29.9	0					0	0	0	0	0	0				18	Pile	Pile	Gut	-	-	25	25	2	1250	No	No	52	Dairy	4	0	Waxing Crescent	None	N/A	From Grazing Dairy
2017-09-26	Dairy	FL	5-DOE	1st	10	30.06	45.7	29.8	1					0	0	0	0	0	0				18	Pile	Pile	Gut	-	-	25	25	6	3750	No	No	52	Dairy	4	0	Waxing Crescent	None	N/A	From Grazing Dairy
2017-09-26	Dairy	FL	5-DOE	1st	12	30.47	61	29.7	1					0	0	0	0	0	0				24	Pile	Pile	Gut	-	-	25	25	6	3750	No	No	52	Dairy	4	0	Waxing Crescent	None	N/A	From Grazing Dairy
2017-09-26	Dairy	FL	5-DOE	1st	14	30.11	76.2	29.7	1					0	0	0	0	0	0				30	Pile	Pile	Gut	-	-	25	25	6	3750	No	No	52	Dairy	4	0	Waxing Crescent	None	N/A	From Grazing Dairy
2017-10-04	Dairy	FL	6-DL	1st	8	30.43	0	26.1	0					0	0	0	0	0	0				0	Lagoon	Lagoon	-	-	-	-	-	-		No	No	55	Dairy	8	0	Waxing Gibbous	None	N/A	dark manure sample	N/A
2017-10-04	Dairy	FL	6-DL	1st	10	30.03	0	25.6	0					0	0	0	0	0	0				0	Lagoon	Lagoon	-	-	-	20	30	7	4200	No	No	55	Dairy	8	0	Waxing Gibbous	None	N/A		N/A
2017-10-04	Dairy	FL	6-DL	1st	15	30.21	0	27.8	0					0	0	0	0	0	0				0	Lagoon	Lagoon	-	-	-	50	75	-		No	No	55	Dairy	8	0	Waxing Gibbous	None	N/A		N/A
2017-10-04	Dairy	FL	6-DL	1st	16	30.42	0	26.7	1			1	1	1	1	1	1	1	1				0	Lagoon	Lagoon	-	-	-	50	75	-		No	No	55	Dairy	8	0	Waxing Gibbous	None	N/A		N/A
2017-10-04	Dairy	FL	6-DL	1st	17	30.22	0	26.7	1			1	1	1	1	1	1	1	1				0	Lagoon	Lagoon	-	-	-	50	75	-		No	No	55	Dairy	8	0	Waxing Gibbous	None	N/A		N/A
2017-10-04	Dairy	FL	6-DL	1st	18	30.09	0	26.7	1			1	1	1	1	1	1	1	1				0	Lagoon	Lagoon	-	-	-	50	75	-		No	No	55	Dairy	8	0	Waxing Gibbous	None	N/A		N/A
2017-10-04	Dairy	FL	6-DL	1st	19	30.04	0	26.1	0					0	0	0	0	0	0				0	Lagoon	Lagoon	-	-	-	50	75	-		No	No	55	Dairy	8	0	Waxing Gibbous	None	N/A		N/A
2017-10-04	Dairy	FL	6-DL	1st	20	30.1	0	26.1	0					0	0	0	0	0	0				0	Lagoon	Lagoon	-	-	-	50	75	-		No	No	55	Dairy	8	0	Waxing Gibbous	None	N/A		N/A
2017-10-04	Dairy	FL	6-DL	1st	21	30.17	0	26.1	0					0	0	0	0	0	0				0	Lagoon	Lagoon	-	-	-	50	75	-		No	No	55	Dairy	8	0	Waxing Gibbous	None	N/A		N/A
2017-10-04	Dairy	FL	6-DL	1st	9	40.02	30.5	28.3	0					0	0	0	0	0	0				12	Lagoon	Lagoon	-	-	-	20	30	7	4200	No	No	55	Dairy	8	0	Waxing Gibbous	None	N/A	very soft manure sample	N/A
2017-10-04	Dairy	FL	6-DL	1st	11	30.31	61	29.4	1			1	1	1	1	1	1	1	1				24	Lagoon	Lagoon	-	-	-	20	30	7	4200	No	No	55	Dairy	8	0	Waxing Gibbous	None	N/A	diarrhea-like manure sample	N/A
2017-10-04	Dairy	FL	6-DL	1st	12	30.29	76.2	30	0					0	0	0	0	0	0				30	Lagoon	Lagoon	-	-	-	20	30	7	4200	No	No	55	Dairy	8	0	Waxing Gibbous	None	N/A		N/A
2017-10-04	Dairy	FL	6-DL	1st	13	30.22	76.2	27.8	1			1	1	1	1	1	1	1	1				30	Lagoon	Lagoon	-	-	-	20	30	7	4200	No	No	55	Dairy	8	0	Waxing Gibbous	None	N/A		N/A
2017-10-04	Dairy	FL	6-DL	1st	14	30.14	76.2	26.7	0					0	0	0	0	0	0				30	Lagoon	Lagoon	-	-	-	20	30	7	4200	No	No	55	Dairy	8	0	Waxing Gibbous	None	N/A		N/A
2017-10-04	Dairy	FL	6-DL	1st	2	30.22	0	26.1	0					0	0	0	0	0	0				0	Pile	Pile	Toe	-	-	30	20	6	3600	No	No	55	Dairy	8	0	Waxing Gibbous	None	N/A		N/A
2017-10-04	Dairy	FL	6-DL	1st	7	30.42	0	27.8	0					0	0	0	0	0	0				0	Pile	Pile	Toe	-	-	30	20	6	3600	No	No	55	Dairy	8	0	Waxing Gibbous	None	N/A	dark manure sample	N/A
2017-10-04	Dairy	FL	6-DL	1st	1	30.19	30.5	35	0					0	0	0	0	0	0				12	Pile	Pile	Gut	-	-	30	20	6	3600	No	No	55	Dairy	8	0	Waxing Gibbous	None	N/A		N/A
2017-10-04	Dairy	FL	6-DL	1st	3	30.17	61	36.7	0					0	0	0	0	0	0				24	Pile	Pile	Gut	-	-	30	20	6	3600	No	No	55	Dairy	8	0	Waxing Gibbous	None	N/A		N/A
2017-10-04	Dairy	FL	6-DL	1st	4	30.26	76.2	34.4	0					0	0	0	0	0	0				30	Pile	Pile	Gut	-	-	30	20	6	3600	No	No	55	Dairy	8	0	Waxing Gibbous	None	N/A		N/A
2017-10-04	Dairy	FL	6-DL	1st	5	30.18	91.4	34.4	0					0	0	0	0	0	0				36	Pile	Pile	Gut	-	-	30	20	6	3600	No	No	55	Dairy	8	0	Waxing Gibbous	None	N/A		N/A
2017-10-04	Dairy	FL	6-DL	1st	6	30.25	106.7	34.4	0					0	0	0	0	0	0				42	Pile	Pile	Gut	-	-	30	20	6	3600	No	No	55	Dairy	8	0	Waxing Gibbous	None	N/A		N/A
2017-10-17	Dairy	FL	7-ODL	1st	1	30.43	0	33.7	0					0	0	0	0	0	0				0	Barn	Barn	-	0	-	-	-	-		Yes	No	66	Dairy	5	0	Waning Crescent	None	N/A		Barn, cows present
2017-10-17	Dairy	FL	7-ODL	1st	2	30.11	0	33.9	0					0	0	0	0	0	0				0	Barn	Barn	-	0	-	-	-	-		Yes	No	66	Dairy	5	0	Waning Crescent	None	N/A		Barn, cows present
2017-10-17	Dairy	FL	7-ODL	1st	3	30.36	0	27.6	0					0	0	0	0	0	0				0	Barn	Barn	-	0	-	-	-	-		Yes	No	66	Dairy	5	0	Waning Crescent	None	N/A		Barn, cows present
2017-10-17	Dairy	FL	7-ODL	1st	4	30.21	0	33.8	0					0	0	0	0	0	0				0	Barn	Barn	-	0	-	-	-	-		Yes	No	66	Dairy	5	0	Waning Crescent	None	N/A		Barn, cows present
2017-10-17	Dairy	FL	7-ODL	1st	5	30.03	0	25.6	0					0	0	0	0	0	0				0	Barn	Barn	-	0	-	-	-	-		Yes	No	66	Dairy	5	0	Waning Crescent	None	N/A		Barn, cows present
2017-10-17	Dairy	FL	7-ODL	1st	6	30.12	0	32	0					0	0	0	0	0	0				0	Barn	Barn	-	0	-	-	-	-		Yes	No	66	Dairy	5	0	Waning Crescent	None	N/A		Barn, cows present
2017-10-17	Dairy	FL	7-ODL	1st	7	30.39	0	26.4	0					0	0	0	0	0	0				0	Barn	Barn	-	0	-	-	-	-		Yes	No	66	Dairy	5	0	Waning Crescent	None	N/A		Barn, cows present
2017-10-17	Dairy	FL	7-ODL	1st	8	30.11	5.1	24.7	0					0	0	0	0	0	0				2	Barn	Barn	-	4.5	-	-	-	-		No	No	66	Dairy	5	0	Waning Crescent	None	N/A		Walkway surface, 2 in deep
2017-10-17	Dairy	FL	7-ODL	1st	9	30.34	5.1	26.2	0					0	0	0	0	0	0				2	Barn	Barn	-	4.5	-	-	-	-		No	No	66	Dairy	5	0	Waning Crescent	None	N/A		Walkway surface, 2 in deep
2017-10-17	Dairy	FL	7-ODL	1st	10	30.42	5.1	25.3	1					0	0	0	0	0	0				2	Barn	Barn	-	4.5	-	-	-	-		No	No	66	Dairy	5	0	Waning Crescent	None	N/A		Walkway surface, 2 in deep
2017-10-17	Dairy	FL	7-ODL	1st	11	30.26	5.1	25.4	0					0	0	0	0	0	0				2	Barn	Barn	-	4.5	-	-	-	-		No	No	66	Dairy	5	0	Waning Crescent	None	N/A		Walkway surface, 2 in deep
2017-10-17	Dairy	FL	7-ODL	1st	12	30.29	5.1	25.1	0					0	0	0	0	0	0				2	Barn	Barn	-	4.5	-	-	-	-		No	No	66	Dairy	5	0	Waning Crescent	None	N/A		Walkway surface, 2 in deep
2017-10-17	Dairy	FL	7-ODL	1st	13	30.25	5.1	25.5	0					0	0	0	0	0	0				2	Barn	Barn	-	4.5	-	-	-	-		No	No	66	Dairy	5	0	Waning Crescent	None	N/A		Walkway surface, 2 in deep
2017-10-17	Dairy	FL	7-ODL	1st	14	30.31	5.1	25.2	0					0	0	0	0	0	0				2	Barn	Barn	-	4.5	-	-	-	-		No	No	66	Dairy	5	0	Waning Crescent	None	N/A		Walkway surface, 2 in deep
2017-10-17	Dairy	FL	7-ODL	1st	15	30.18	0	27.2	0					0	0	0	0	0	0				0	Lagoon	Lagoon	-	0	-	-	-	-		No	No	66	Dairy	5	0	Waning Crescent	None	N/A		Barns were being flushed, collected water on way to lagoon
2017-10-17	Dairy	FL	7-ODL	1st	16	30.05	0	27.2	0					0	0	0	0	0	0				0	Lagoon	Lagoon	-	0	-	-	-	-		No	No	66	Dairy	5	0	Waning Crescent	None	N/A		Barns were being flushed, collected water on way to lagoon
2017-10-17	Dairy	FL	7-ODL	1st	17	30.15	0	27.2	0					0	0	0	0	0	0				0	Lagoon	Lagoon	-	0	-	-	-	-		No	No	66	Dairy	5	0	Waning Crescent	None	N/A		Barns were being flushed, collected water on way to lagoon
2017-10-17	Dairy	FL	7-ODL	1st	18	30.41	0	27.2	0					0	0	0	0	0	0				0	Lagoon	Lagoon	-	0	-	-	-	-		No	No	66	Dairy	5	0	Waning Crescent	None	N/A		Barns were being flushed, collected water on way to lagoon
2017-10-17	Dairy	FL	7-ODL	1st	19	30.19	0	27.2	0					0	0	0	0	0	0				0	Lagoon	Lagoon	-	0	-	-	-	-		No	No	66	Dairy	5	0	Waning Crescent	None	N/A		Barns were being flushed, collected water on way to lagoon
2017-10-17	Dairy	FL	7-ODL	1st	20	30.27	0	27.2	0					0	0	0	0	0	0				0	Lagoon	Lagoon	-	0	-	-	-	-		No	No	66	Dairy	5	0	Waning Crescent	None	N/A		Barns were being flushed, collected water on way to lagoon
2017-10-17	Dairy	FL	7-ODL	1st	21	30.08	0	27.2	0					0	0	0	0	0	0				0	Lagoon	Lagoon	-	0	-	-	-	-		No	No	66	Dairy	5	0	Waning Crescent	None	N/A		Barns were being flushed, collected water on way to lagoon
2017-11-06	Dairy	FL	8-LDI5	1st	1	30	0	22.3	0					0	0	0	0	0	0				0	Barn	Barn	-	0	0	-	-	-		Yes	No	64	Dairy	8	0	Waning Gibbous	None	N/A		None
2017-11-06	Dairy	FL	8-LDI5	1st	2	30.11	0	22.2	0					0	0	0	0	0	0				0	Barn	Barn	-	0	0	-	-	-		Yes	No	64	Dairy	8	0	Waning Gibbous	None	N/A		None
2017-11-06	Dairy	FL	8-LDI5	1st	3	30.23	0	22.3	0					0	0	0	0	0	0				0	Barn	Barn	-	0	0	-	-	-		Yes	No	64	Dairy	8	0	Waning Gibbous	None	N/A		None
2017-11-06	Dairy	FL	8-LDI5	1st	4	30.1	0	22.2	0					0	0	0	0	0	0				0	Barn	Barn	-	0	0	-	-	-		Yes	No	64	Dairy	8	0	Waning Gibbous	None	N/A		None
2017-11-06	Dairy	FL	8-LDI5	1st	5	30.07	0	22.3	0					0	0	0	0	0	0				0	Barn	Barn	-	0	0	-	-	-		Yes	No	64	Dairy	8	0	Waning Gibbous	None	N/A		None
2017-11-06	Dairy	FL	8-LDI5	1st	6	30.2	0	22.3	0					0	0	0	0	0	0				0	Barn	Barn	-	0	0	-	-	-		Yes	No	64	Dairy	8	0	Waning Gibbous	None	N/A		None
2017-11-06	Dairy	FL	8-LDI5	1st	7	30.07	0	22.3	0					0	0	0	0	0	0				0	Barn	Barn	-	0	0	-	-	-		Yes	No	64	Dairy	8	0	Waning Gibbous	None	N/A		None
2017-11-06	Dairy	FL	8-LDI5	1st	8	30.24	0	22.1	0					0	0	0	0	0	0				0	Barn	Barn	-	0	0	-	-	-		Yes	No	64	Dairy	8	0	Waning Gibbous	None	N/A		None
2017-11-06	Dairy	FL	8-LDI5	1st	9	30.39	0	22.3	0					0	0	0	0	0	0				0	Barn	Barn	-	0	0	-	-	-		Yes	No	64	Dairy	8	0	Waning Gibbous	None	N/A		None
2017-11-06	Dairy	FL	8-LDI5	1st	10	30.17	0	22.3	0					0	0	0	0	0	0				0	Barn	Barn	-	0	0	-	-	-		Yes	No	64	Dairy	8	0	Waning Gibbous	None	N/A		None
2017-11-06	Dairy	FL	8-LDI5	1st	11	30	0	22.2	0					0	0	0	0	0	0				0	Barn	Barn	-	0	0	-	-	-		Yes	No	64	Dairy	8	0	Waning Gibbous	None	N/A		None
2017-11-06	Dairy	FL	8-LDI5	1st	12	30.29	0	22.2	0		1			1	0	1	0	1	0	9.4	2.7	32	0	Barn	Barn	-	0	0	-	-	-		Yes	No	64	Dairy	8	0	Waning Gibbous	None	N/A		None
2017-11-06	Dairy	FL	8-LDI5	1st	13	30.17	0	22.2	0					0	0	0	0	0	0				0	Barn	Barn	-	0	0	-	-	-		Yes	No	64	Dairy	8	0	Waning Gibbous	None	N/A		None
2017-11-06	Dairy	FL	8-LDI5	1st	14	30.22	0	22.2	0					0	0	0	0	0	0				0	Barn	Barn	-	0	0	-	-	-		Yes	No	64	Dairy	8	0	Waning Gibbous	None	N/A		None
2017-11-06	Dairy	FL	8-LDI5	1st	15	30.2	15.2	23.5	1			1	1	1	1	1	1	1	1				6	Pile	Pile	Gut	7	7	50	20	1	1000	No	No	64	Dairy	8	0	Waning Gibbous	None	N/A		None
2017-11-06	Dairy	FL	8-LDI5	1st	16	30.39	15.2	23.6	0					0	0	0	0	0	0				6	Pile	Pile	Gut	7	7	50	20	1	1000	No	No	64	Dairy	8	0	Waning Gibbous	None	N/A		None
2017-11-06	Dairy	FL	8-LDI5	1st	17	30.15	15.2	23.7	0					0	0	0	0	0	0				6	Pile	Pile	Gut	7	7	50	20	1	1000	No	No	64	Dairy	8	0	Waning Gibbous	None	N/A		None
2017-11-06	Dairy	FL	8-LDI5	1st	18	30.15	15.2	27.3	0					0	0	0	0	0	0				6	Pile	Pile	Gut	7	7	50	20	1	1000	No	No	64	Dairy	8	0	Waning Gibbous	None	N/A		None
2017-11-06	Dairy	FL	8-LDI5	1st	19	30.08	15.2	24.2	0					0	0	0	0	0	0				6	Pile	Pile	Gut	7	7	50	20	1	1000	No	No	64	Dairy	8	0	Waning Gibbous	None	N/A		None
2017-11-06	Dairy	FL	8-LDI5	1st	20	30.48	15.2	24	0					0	0	0	0	0	0				6	Pile	Pile	Gut	7	7	50	20	1	1000	No	No	64	Dairy	8	0	Waning Gibbous	None	N/A		None
2017-11-06	Dairy	FL	8-LDI5	1st	21	30.22	15.2	26	0	1	1			1	1	1	1	1	0	23	7.4	72	6	Pile	Pile	Gut	7	7	50	20	1	1000	No	No	64	Dairy	8	0	Waning Gibbous	None	N/A		None
2017-11-15	Livestock Market	FL	9-OLM	1st	1	30.08	0	26.4	0					0	0	0	0	0	0				0	Pile	Pile	Toe	7	7	20	5	5	500	No	No	67	Livestock market	5	0	Waning Crescent	None	N/A		None
2017-11-15	Livestock Market	FL	9-OLM	1st	2	30.22	0	21.6	0					0	0	0	0	0	0				0	Pile	Pile	Toe	7	7	20	5	5	500	No	No	67	Livestock market	5	0	Waning Crescent	None	N/A		None
2017-11-15	Livestock Market	FL	9-OLM	1st	8	30.09	0	20.5	0					0	0	0	0	0	0				0	Pile	Pile	Toe	14	7	20	5	5	500	No	No	67	Livestock market	5	0	Waning Crescent	None	N/A		None
2017-11-15	Livestock Market	FL	9-OLM	1st	9	30	0	21.4	0	1				1	1	0	1	0	0	1.2	0.3	4.8	0	Pile	Pile	Toe	14	7	20	5	5	500	No	No	67	Livestock market	5	0	Waning Crescent	None	N/A		None
2017-11-15	Livestock Market	FL	9-OLM	1st	15	30.02	0	20.1	0					0	0	0	0	0	0				0	Pile	Pile	Toe	21	7	20	5	5	500	No	No	67	Livestock market	5	0	Waning Crescent	None	N/A		None
2017-11-15	Livestock Market	FL	9-OLM	1st	16	30.31	0	20.2	0					0	0	0	0	0	0				0	Pile	Pile	Toe	21	7	20	5	5	500	No	No	67	Livestock market	5	0	Waning Crescent	None	N/A		None
2017-11-15	Livestock Market	FL	9-OLM	1st	3	30.12	15.2	29.8	0	1	1			1	1	1	1	1	0	6800	-	-	6	Pile	Pile	Gut	7	7	20	5	5	500	No	No	67	Livestock market	5	0	Waning Crescent	None	N/A		None
2017-11-15	Livestock Market	FL	9-OLM	1st	10	30.31	15.2	26.4	1				1	1	0	1	0	1	1				6	Pile	Pile	Gut	14	7	20	5	5	500	No	No	67	Livestock market	5	0	Waning Crescent	None	N/A		None
2017-11-15	Livestock Market	FL	9-OLM	1st	17	30.34	15.2	21.5	0					0	0	0	0	0	0				6	Pile	Pile	Gut	21	7	20	5	5	500	No	No	67	Livestock market	5	0	Waning Crescent	None	N/A		None
2017-11-15	Livestock Market	FL	9-OLM	1st	20	30.05	15.2	23.3	0					0	0	0	0	0	0				6	Pile	Pile	Gut	21	7	20	5	5	500	No	No	67	Livestock market	5	0	Waning Crescent	None	N/A		None
2017-11-15	Livestock Market	FL	9-OLM	1st	4	30.19	30.5	35	0					0	0	0	0	0	0				12	Pile	Pile	Gut	7	7	20	5	5	500	No	No	67	Livestock market	5	0	Waning Crescent	None	N/A		None
2017-11-15	Livestock Market	FL	9-OLM	1st	6	30.06	30.5	42.4	0					0	0	0	0	0	0				12	Pile	Pile	Gut	7	7	20	5	5	500	No	No	67	Livestock market	5	0	Waning Crescent	None	N/A		None
2017-11-15	Livestock Market	FL	9-OLM	1st	11	30.25	30.5	27.2	1	1	1			1	1	1	1	1	1	110	31	390	12	Pile	Pile	Gut	14	7	20	5	5	500	No	No	67	Livestock market	5	0	Waning Crescent	None	N/A		None
2017-11-15	Livestock Market	FL	9-OLM	1st	12	30.08	30.5	28.1	0					0	0	0	0	0	0				12	Pile	Pile	Gut	14	7	20	5	5	500	No	No	67	Livestock market	5	0	Waning Crescent	None	N/A		None
2017-11-15	Livestock Market	FL	9-OLM	1st	18	30.49	30.5	22.9	0					0	0	0	0	0	0				12	Pile	Pile	Gut	21	7	20	5	5	500	No	No	67	Livestock market	5	0	Waning Crescent	None	N/A		None
2017-11-15	Livestock Market	FL	9-OLM	1st	5	30.44	40.6	34.3	0					0	0	0	0	0	0				16	Pile	Pile	Gut	7	7	20	5	5	500	No	No	67	Livestock market	5	0	Waning Crescent	None	N/A		None
2017-11-15	Livestock Market	FL	9-OLM	1st	21	30.22	40.6	25.9	0					0	0	0	0	0	0				16	Pile	Pile	Gut	21	7	20	5	5	500	No	No	67	Livestock market	5	0	Waning Crescent	None	N/A		None
2017-11-15	Livestock Market	FL	9-OLM	1st	7	30.44	45.7	41.8	0					0	0	0	0	0	0				18	Pile	Pile	Gut	7	7	20	5	5	500	No	No	67	Livestock market	5	0	Waning Crescent	None	N/A		None
2017-11-15	Livestock Market	FL	9-OLM	1st	13	30.03	45.7	27.4	0					0	0	0	0	0	0				18	Pile	Pile	Gut	14	7	20	5	5	500	No	No	67	Livestock market	5	0	Waning Crescent	None	N/A		None
2017-11-15	Livestock Market	FL	9-OLM	1st	19	30.46	61	24.7	0					0	0	0	0	0	0				24	Pile	Pile	Gut	21	7	20	5	5	500	No	No	67	Livestock market	5	0	Waning Crescent	None	N/A		None
2017-11-15	Livestock Market	FL	9-OLM	1st	14	30.09	76.2	28.4	0					0	0	0	0	0	0				30	Pile	Pile	Gut	14	7	20	5	5	500	No	No	67	Livestock market	5	0	Waning Crescent	None	N/A		None
2018-01-09	Dairy	FL	10-MR	1st	1	30.12	0	32.6	0					0	0	0	0	0	0				0	Screened solids	Screened solids	Toe	21	N/A	20	20	15	6000	No	No	85	Dairy	13	0	Third Quarter	Raining	Biweekly	Rinse equipment daily	None
2018-01-09	Dairy	FL	10-MR	1st	2	30.1	0	45.1	0					0	0	0	0	0	0				0	Screened solids	Screened solids	Toe	21	N/A	20	20	15	6000	No	No	85	Dairy	13	0	Third Quarter	Raining	Biweekly	Rinse equipment daily	None
2018-01-09	Dairy	FL	10-MR	1st	15	30.05	0	34.4	0					0	0	0	0	0	0				0	Screened solids	Screened solids	Toe	21	N/A	20	20	15	6000	No	No	85	Dairy	13	0	Third Quarter	Raining	Biweekly	Rinse equipment daily	None
2018-01-09	Dairy	FL	10-MR	1st	16	30	0	30.9	0					0	0	0	0	0	0				0	Screened solids	Screened solids	Toe	21	N/A	20	20	15	6000	No	No	85	Dairy	13	0	Third Quarter	Raining	Biweekly	Rinse equipment daily	None
2018-01-09	Dairy	FL	10-MR	1st	8	30.06	0	30.2	0					0	0	0	0	0	0				0	Screened solids	Screened solids	Toe	28	N/A	20	20	15	6000	No	No	85	Dairy	13	0	Third Quarter	Raining	Biweekly	Rinse equipment daily	None
2018-01-09	Dairy	FL	10-MR	1st	9	30.15	0	32.2	0					0	0	0	0	0	0				0	Screened solids	Screened solids	Toe	28	N/A	20	20	15	6000	No	No	85	Dairy	13	0	Third Quarter	Raining	Biweekly	Rinse equipment daily	None
2018-01-09	Dairy	FL	10-MR	1st	3	30.26	20.3	57.2	0					0	0	0	0	0	0				8	Screened solids	Screened solids	Gut	21	N/A	20	20	15	6000	No	No	85	Dairy	13	0	Third Quarter	Raining	Biweekly	Rinse equipment daily	None
2018-01-09	Dairy	FL	10-MR	1st	17	30.17	25.4	55.9	0					0	0	0	0	0	0				10	Screened solids	Screened solids	Gut	21	N/A	20	20	15	6000	No	No	85	Dairy	13	0	Third Quarter	Raining	Biweekly	Rinse equipment daily	None
2018-01-09	Dairy	FL	10-MR	1st	4	30.06	40.6	52.9	0					0	0	0	0	0	0				16	Screened solids	Screened solids	Gut	21	N/A	20	20	15	6000	No	No	85	Dairy	13	0	Third Quarter	Raining	Biweekly	Rinse equipment daily	None
2018-01-09	Dairy	FL	10-MR	1st	18	30	40.6	54.8	0					0	0	0	0	0	0				16	Screened solids	Screened solids	Gut	21	N/A	20	20	15	6000	No	No	85	Dairy	13	0	Third Quarter	Raining	Biweekly	Rinse equipment daily; No growth on any of the three media	None
2018-01-09	Dairy	FL	10-MR	1st	6	30.11	50.8	52.4	0					0	0	0	0	0	0				20	Screened solids	Screened solids	Gut	21	N/A	20	20	15	6000	No	No	85	Dairy	13	0	Third Quarter	Raining	Biweekly	Rinse equipment daily	None
2018-01-09	Dairy	FL	10-MR	1st	20	30.13	50.8	47	0					0	0	0	0	0	0				20	Screened solids	Screened solids	Gut	21	N/A	20	20	15	6000	No	No	85	Dairy	13	0	Third Quarter	Raining	Biweekly	Rinse equipment daily	None
2018-01-09	Dairy	FL	10-MR	1st	21	30.36	50.8	36.8	0					0	0	0	0	0	0				20	Screened solids	Screened solids	Gut	21	N/A	20	20	15	6000	No	No	85	Dairy	13	0	Third Quarter	Raining	Biweekly	Rinse equipment daily	None
2018-01-09	Dairy	FL	10-MR	1st	10	30.02	61	48.4	0					0	0	0	0	0	0				24	Screened solids	Screened solids	Gut	28	N/A	20	20	15	6000	No	No	85	Dairy	13	0	Third Quarter	Raining	Biweekly	Rinse equipment daily	None
2018-01-09	Dairy	FL	10-MR	1st	13	30.26	61	51.2	0					0	0	0	0	0	0				24	Screened solids	Screened solids	Gut	28	N/A	20	20	15	6000	No	No	85	Dairy	13	0	Third Quarter	Raining	Biweekly	Rinse equipment daily	None
2018-01-09	Dairy	FL	10-MR	1st	19	30.33	76.2	51.2	0					0	0	0	0	0	0				30	Screened solids	Screened solids	Gut	21	N/A	20	20	15	6000	No	No	85	Dairy	13	0	Third Quarter	Raining	Biweekly	Rinse equipment daily; No growth on any of the three media	None
2018-01-09	Dairy	FL	10-MR	1st	5	30.05	91.4	40.4	0					0	0	0	0	0	0				36	Screened solids	Screened solids	Gut	21	N/A	20	20	15	6000	No	No	85	Dairy	13	0	Third Quarter	Raining	Biweekly	Rinse equipment daily	None
2018-01-09	Dairy	FL	10-MR	1st	7	30.07	91.4	47.2	0					0	0	0	0	0	0				36	Screened solids	Screened solids	Gut	21	N/A	20	20	15	6000	No	No	85	Dairy	13	0	Third Quarter	Raining	Biweekly	Rinse equipment daily	None
2018-01-09	Dairy	FL	10-MR	1st	12	30.09	91.4	47.4	0					0	0	0	0	0	0				36	Screened solids	Screened solids	Gut	28	N/A	20	20	15	6000	No	No	85	Dairy	13	0	Third Quarter	Raining	Biweekly	Rinse equipment daily	None
2018-01-09	Dairy	FL	10-MR	1st	14	30.38	91.4	35.1	1					0	0	0	0	0	0				36	Screened solids	Screened solids	Gut	28	N/A	20	20	15	6000	No	No	85	Dairy	13	0	Third Quarter	Raining	Biweekly	Rinse equipment daily	None
2018-01-09	Dairy	FL	10-MR	1st	11	30.16	101.6	54	0					0	0	0	0	0	0				40	Screened solids	Screened solids	Gut	28	N/A	20	20	15	6000	No	No	85	Dairy	13	0	Third Quarter	Raining	Biweekly	Rinse equipment daily	None
2018-01-12	Dairy	FL	DALS	2nd	15	30.24	0	20.9	0					0	0	0	0	0	0				0	Lagoon	Liquid	-	2	N/A	20	7	7	980	No	No	93	Dairy	8	0	Waning Crescent	None	Daily		None
2018-01-12	Dairy	FL	DALS	2nd	16	0.38	0	20.7	0					0	0	0	0	0	0				0	Lagoon	Liquid	-	2	N/A	20	7	7	980	No	No	93	Dairy	8	0	Waning Crescent	None	Daily		None
2018-01-12	Dairy	FL	DALS	2nd	17	30.43	0	21.2	0					0	0	0	0	0	0				0	Lagoon	Liquid	-	2	N/A	20	7	7	980	No	No	93	Dairy	8	0	Waning Crescent	None	Daily		None
2018-01-12	Dairy	FL	DALS	2nd	18	0.32	0	20.3	1					0	0	0	0	0	0				0	Lagoon	Liquid	-	2	N/A	20	7	7	980	No	No	93	Dairy	8	0	Waning Crescent	None	Daily		None
2018-01-12	Dairy	FL	DALS	2nd	19	30.02	0	21.4	1					0	0	0	0	0	0				0	Lagoon	Liquid	-	2	N/A	20	7	7	980	No	No	93	Dairy	8	0	Waning Crescent	None	Daily		None
2018-01-12	Dairy	FL	DALS	2nd	20	30.35	0	20.6	1					0	0	0	0	0	0				0	Lagoon	Liquid	-	2	N/A	20	7	7	980	No	No	93	Dairy	8	0	Waning Crescent	None	Daily		None
2018-01-12	Dairy	FL	DALS	2nd	21	30.27	0	20.7	0					0	0	0	0	0	0				0	Lagoon	Liquid	-	2	N/A	20	7	7	980	No	No	93	Dairy	8	0	Waning Crescent	None	Daily		None
2018-01-12	Dairy	FL	DALS	2nd	1	30.05	0	21.9	0					0	0	0	0	0	0				0	Pile	Pile	Toe	2	N/A	20	7	7	980	No	No	93	Dairy	8	0	Waning Crescent	None	Daily		None
2018-01-12	Dairy	FL	DALS	2nd	2	30.33	0	22.2	0					0	0	0	0	0	0				0	Pile	Pile	Toe	2	N/A	20	7	7	980	No	No	93	Dairy	8	0	Waning Crescent	None	Daily		None
2018-01-12	Dairy	FL	DALS	2nd	8	30.08	0	23.1	0					0	0	0	0	0	0				0	Pile	Pile	Toe	2	N/A	20	7	7	980	No	No	93	Dairy	8	0	Waning Crescent	None	Daily		None
2018-01-12	Dairy	FL	DALS	2nd	9	30.47	0	23.6	0					0	0	0	0	0	0				0	Pile	Pile	Toe	2	N/A	20	7	7	980	No	No	93	Dairy	8	0	Waning Crescent	None	Daily		None
2018-01-12	Dairy	FL	DALS	2nd	3	30.23	15.2	39.2	0					0	0	0	0	0	0				6	Pile	Pile	Gut	2	N/A	20	7	7	980	No	No	93	Dairy	8	0	Waning Crescent	None	Daily		None
2018-01-12	Dairy	FL	DALS	2nd	10	30.32	15.2	36.8	0					0	0	0	0	0	0				6	Pile	Pile	Gut	2	N/A	20	7	7	980	No	No	93	Dairy	8	0	Waning Crescent	None	Daily		None
2018-01-12	Dairy	FL	DALS	2nd	14	30.54	15.2	38.4	0					0	0	0	0	0	0				6	Pile	Pile	Gut	2	N/A	20	7	7	980	No	No	93	Dairy	8	0	Waning Crescent	None	Daily		None
2018-01-12	Dairy	FL	DALS	2nd	4	30.26	30.5	64.2	0					0	0	0	0	0	0				12	Pile	Pile	Gut	2	N/A	20	7	7	980	No	No	93	Dairy	8	0	Waning Crescent	None	Daily		None
2018-01-12	Dairy	FL	DALS	2nd	11	30.3	30.5	43.2	0					0	0	0	0	0	0				12	Pile	Pile	Gut	2	N/A	20	7	7	980	No	No	93	Dairy	8	0	Waning Crescent	None	Daily		None
2018-01-12	Dairy	FL	DALS	2nd	12	30.38	30.5	43.8	0					0	0	0	0	0	0				12	Pile	Pile	Gut	2	N/A	20	7	7	980	No	No	93	Dairy	8	0	Waning Crescent	None	Daily		None
2018-01-12	Dairy	FL	DALS	2nd	5	30.5	45.7	64.9	0					0	0	0	0	0	0				18	Pile	Pile	Gut	2	N/A	20	7	7	980	No	No	93	Dairy	8	0	Waning Crescent	None	Daily		None
2018-01-12	Dairy	FL	DALS	2nd	13	30.03	45.7	50.3	1					0	0	0	0	0	0				18	Pile	Pile	Gut	2	N/A	20	7	7	980	No	No	93	Dairy	8	0	Waning Crescent	None	Daily		None
2018-01-12	Dairy	FL	DALS	2nd	6	30.57	61	65.2	0					0	0	0	0	0	0				24	Pile	Pile	Gut	2	N/A	20	7	7	980	No	No	93	Dairy	8	0	Waning Crescent	None	Daily		None
2018-01-12	Dairy	FL	DALS	2nd	7	30.39	61	65.6	0					0	0	0	0	0	0				24	Pile	Pile	Gut	2	N/A	20	7	7	980	No	No	93	Dairy	8	0	Waning Crescent	None	Daily		None
2018-01-31	Dairy	FL	12-JML	1st	1	30.44	0	11.4	0					0	0	0	0	0	0				0	Barn	Barn	-	0	-	-	-	-		No	No	53	Dairy	14	0	Full Moon	None	N/A	Cattle present during sampling	None
2018-01-31	Dairy	FL	12-JML	1st	2	30.22	0	11.4	0					0	0	0	0	0	0				0	Barn	Barn	-	1	-	-	-	-		No	No	53	Dairy	14	0	Full Moon	None	N/A	Cattle present during sampling	None
2018-01-31	Dairy	FL	12-JML	1st	3	30.08	0	14.4	0					0	0	0	0	0	0				0	Barn	Barn	-	2	-	-	-	-		No	No	53	Dairy	14	0	Full Moon	None	N/A	Cattle present during sampling	None
2018-01-31	Dairy	FL	12-JML	1st	4	30.15	0	16.3	0					0	0	0	0	0	0				0	Barn	Barn	-	3	-	-	-	-		No	No	53	Dairy	14	0	Full Moon	None	N/A	Cattle present during sampling	None
2018-01-31	Dairy	FL	12-JML	1st	5	30.01	0	15.7	0					0	0	0	0	0	0				0	Barn	Barn	-	4	-	-	-	-		No	No	53	Dairy	14	0	Full Moon	None	N/A	Cattle present during sampling	None
2018-01-31	Dairy	FL	12-JML	1st	6	30.31	0	15.2	0					0	0	0	0	0	0				0	Barn	Barn	-	5	-	-	-	-		No	No	53	Dairy	14	0	Full Moon	None	N/A	Cattle present during sampling	None
2018-01-31	Dairy	FL	12-JML	1st	7	30.32	0	15.3	0					0	0	0	0	0	0				0	Barn	Barn	-	6	-	-	-	-		No	No	53	Dairy	14	0	Full Moon	None	N/A	Cattle present during sampling	None
2018-01-31	Dairy	FL	12-JML	1st	8	30.34	0	11.9	1			1	1	1	1	1	1	1	1				0	Barn	Barn	-	7	-	-	-	-		No	No	53	Dairy	14	0	Full Moon	None	N/A	Cattle present during sampling	None
2018-01-31	Dairy	FL	12-JML	1st	9	30.42	0	12.2	0					0	0	0	0	0	0				0	Barn	Barn	-	8	-	-	-	-		No	No	53	Dairy	14	0	Full Moon	None	N/A	Cattle present during sampling	None
2018-01-31	Dairy	FL	12-JML	1st	10	30.05	0	12.3	1				1	1	0	1	0	1	1				0	Barn	Barn	-	9	-	-	-	-		No	No	53	Dairy	14	0	Full Moon	None	N/A	Cattle present during sampling	None
2018-01-31	Dairy	FL	12-JML	1st	11	30.31	0	10.2	1				1	1	0	1	0	1	1				0	Barn	Barn	-	10	-	-	-	-		No	No	53	Dairy	14	0	Full Moon	None	N/A	Cattle present during sampling	None
2018-01-31	Dairy	FL	12-JML	1st	12	30.29	0	11.3	0					0	0	0	0	0	0				0	Barn	Barn	-	11	-	-	-	-		No	No	53	Dairy	14	0	Full Moon	None	N/A	Cattle present during sampling	None
2018-01-31	Dairy	FL	12-JML	1st	13	30.44	0	12.3	1			1	1	1	1	1	1	1	1				0	Barn	Barn	-	12	-	-	-	-		No	No	53	Dairy	14	0	Full Moon	None	N/A	Cattle present during sampling	None
2018-01-31	Dairy	FL	12-JML	1st	14	30.05	0	12.5	0					0	0	0	0	0	0				0	Barn	Barn	-	13	-	-	-	-		No	No	53	Dairy	14	0	Full Moon	None	N/A	Cattle present during sampling	None
2018-01-31	Dairy	FL	12-JML	1st	15	30.35	0	12.7	0					0	0	0	0	0	0				0	Barn	Barn	-	14	-	-	-	-		No	No	53	Dairy	14	0	Full Moon	None	N/A	Cattle present during sampling	None
2018-01-31	Dairy	FL	12-JML	1st	16	30.11	0	13.3	0					0	0	0	0	0	0				0	Barn	Barn	-	15	-	-	-	-		No	No	53	Dairy	14	0	Full Moon	None	N/A	Cattle present during sampling	None
2018-01-31	Dairy	FL	12-JML	1st	17	30.01	0	14	0					0	0	0	0	0	0				0	Barn	Barn	-	16	-	-	-	-		No	No	53	Dairy	14	0	Full Moon	None	N/A	Cattle present during sampling	None
2018-01-31	Dairy	FL	12-JML	1st	18	30.39	0	12.9	0					0	0	0	0	0	0				0	Barn	Barn	-	17	-	-	-	-		No	No	53	Dairy	14	0	Full Moon	None	N/A	Cattle present during sampling	None
2018-01-31	Dairy	FL	12-JML	1st	19	30.07	0	11.7	0					0	0	0	0	0	0				0	Barn	Barn	-	18	-	-	-	-		No	No	53	Dairy	14	0	Full Moon	None	N/A	Cattle present during sampling	None
2018-01-31	Dairy	FL	12-JML	1st	20	30.22	0	12.3	0					0	0	0	0	0	0				0	Barn	Barn	-	19	-	-	-	-		No	No	53	Dairy	14	0	Full Moon	None	N/A	Cattle present during sampling	None
2018-01-31	Dairy	FL	12-JML	1st	21	30.01	0	13.2	0					0	0	0	0	0	0				0	Barn	Barn	-	20	-	-	-	-		No	No	53	Dairy	14	0	Full Moon	None	N/A	Cattle present during sampling	None
2018-02-01	Dairy	FL	13-WRM	1st	1	30.41	0	28.5	0					0	0	0	0	0	0				0	Pile	Pile	Toe	1	N/A	15	10	4	600	No	No	47	Compost	7	0	Full Moon	None	N/A	Dogs present near piles	None
2018-02-01	Dairy	FL	13-WRM	1st	2	30.38	0	20.5	0					0	0	0	0	0	0				0	Pile	Pile	Toe	1	N/A	15	10	4	600	No	No	48	Compost	7	0	Full Moon	None	N/A	Dogs present near piles	None
2018-02-01	Dairy	FL	13-WRM	1st	8	30.48	0	30.3	0					0	0	0	0	0	0				0	Pile	Pile	Toe	1	N/A	15	10	4	600	No	No	54	Compost	7	0	Full Moon	None	N/A	Dogs present near piles	None
2018-02-01	Dairy	FL	13-WRM	1st	9	30	0	26.5	0					0	0	0	0	0	0				0	Pile	Pile	Toe	1	N/A	15	10	4	600	No	No	55	Compost	7	0	Full Moon	None	N/A	Dogs present near piles	None
2018-02-01	Dairy	FL	13-WRM	1st	15	30.05	0	17.2	0					0	0	0	0	0	0				0	Pile	Pile	Toe	1	N/A	15	10	4	600	No	No	61	Compost	7	0	Full Moon	None	N/A	Dogs present near piles	None
2018-02-01	Dairy	FL	13-WRM	1st	16	30.28	0	16.3	0					0	0	0	0	0	0				0	Pile	Pile	Toe	1	N/A	15	10	4	600	No	No	62	Compost	7	0	Full Moon	None	N/A	Dogs present near piles	None
2018-02-01	Dairy	FL	13-WRM	1st	22	30.35	0	34.5	1					0	0	0	0	0	0				0	Pile	Pile	Toe	1	N/A	15	10	4	600	No	No	68	Compost	7	0	Full Moon	None	N/A	Dogs present near piles	None
2018-02-01	Dairy	FL	13-WRM	1st	23	30.03	0	35.3	1					0	0	0	0	0	0				0	Pile	Pile	Toe	1	N/A	15	10	4	600	No	No	69	Compost	7	0	Full Moon	None	N/A	Dogs present near piles	None
2018-02-01	Dairy	FL	13-WRM	1st	3	30.48	20.3	33.7	1					0	0	0	0	0	0				8	Pile	Pile	Gut	1	N/A	15	10	4	600	No	No	49	Compost	7	0	Full Moon	None	N/A	Dogs present near piles	None
2018-02-01	Dairy	FL	13-WRM	1st	6	30.27	20.3	33.3	0					0	0	0	0	0	0				8	Pile	Pile	Gut	1	N/A	15	10	4	600	No	No	52	Compost	7	0	Full Moon	None	N/A	Dogs present near piles	None
2018-02-01	Dairy	FL	13-WRM	1st	12	30.23	20.3	34.9	0					0	0	0	0	0	0				8	Pile	Pile	Gut	1	N/A	15	10	4	600	No	No	58	Compost	7	0	Full Moon	None	N/A	Dogs present near piles	None
2018-02-01	Dairy	FL	13-WRM	1st	14	30.25	20.3	32.6	0					0	0	0	0	0	0				8	Pile	Pile	Gut	1	N/A	15	10	4	600	No	No	60	Compost	7	0	Full Moon	None	N/A	Dogs present near piles	None
2018-02-01	Dairy	FL	13-WRM	1st	20	30.48	20.3	26.5	0					0	0	0	0	0	0				8	Pile	Pile	Gut	1	N/A	15	10	4	600	No	No	66	Compost	7	0	Full Moon	None	N/A	Dogs present near piles	None
2018-02-01	Dairy	FL	13-WRM	1st	25	30.18	20.3	33.1	0					0	0	0	0	0	0				8	Pile	Pile	Gut	1	N/A	15	10	4	600	No	No	71	Compost	7	0	Full Moon	None	N/A	Dogs present near piles	None
2018-02-01	Dairy	FL	13-WRM	1st	11	30.1	30.5	31.8	1					0	0	0	0	0	0				12	Pile	Pile	Gut	1	N/A	15	10	4	600	No	No	57	Compost	7	0	Full Moon	None	N/A	Dogs present near piles	None
2018-02-01	Dairy	FL	13-WRM	1st	17	30.27	30.5	21.9	0					0	0	0	0	0	0				12	Pile	Pile	Gut	1	N/A	15	10	4	600	No	No	63	Compost	7	0	Full Moon	None	N/A	Dogs present near piles	None
2018-02-01	Dairy	FL	13-WRM	1st	19	30.37	30.5	18.4	0					0	0	0	0	0	0				12	Pile	Pile	Gut	1	N/A	15	10	4	600	No	No	65	Compost	7	0	Full Moon	None	N/A	Dogs present near piles	None
2018-02-01	Dairy	FL	13-WRM	1st	26	30.36	30.5	37.8	0					0	0	0	0	0	0				12	Pile	Pile	Gut	1	N/A	15	10	4	600	No	No	72	Compost	7	0	Full Moon	None	N/A	Dogs present near piles	None
2018-02-01	Dairy	FL	13-WRM	1st	28	30.04	30.5	33.6	0					0	0	0	0	0	0				12	Pile	Pile	Gut	1	N/A	15	10	4	600	No	No	74	Compost	7	0	Full Moon	None	N/A	Dogs present near piles	None
2018-02-01	Dairy	FL	13-WRM	1st	4	30.23	45.7	24.9	1					0	0	0	0	0	0				18	Pile	Pile	Gut	1	N/A	15	10	4	600	No	No	50	Compost	7	0	Full Moon	None	N/A	Dogs present near piles	None
2018-02-01	Dairy	FL	13-WRM	1st	7	30.12	45.7	23.4	0					0	0	0	0	0	0				18	Pile	Pile	Gut	1	N/A	15	10	4	600	No	No	53	Compost	7	0	Full Moon	None	N/A	Dogs present near piles	None
2018-02-01	Dairy	FL	13-WRM	1st	13	30.03	45.7	20.3	0					0	0	0	0	0	0				18	Pile	Pile	Gut	1	N/A	15	10	4	600	No	No	59	Compost	7	0	Full Moon	None	N/A	Dogs present near piles	None
2018-02-01	Dairy	FL	13-WRM	1st	18	30.19	45.7	16.1	0					0	0	0	0	0	0				18	Pile	Pile	Gut	1	N/A	15	10	4	600	No	No	64	Compost	7	0	Full Moon	None	N/A	Dogs present near piles	None
2018-02-01	Dairy	FL	13-WRM	1st	24	30.34	45.7	20.9	0					0	0	0	0	0	0				18	Pile	Pile	Gut	1	N/A	15	10	4	600	No	No	70	Compost	7	0	Full Moon	None	N/A	Dogs present near piles	None
2018-02-01	Dairy	FL	13-WRM	1st	5	30.38	61	21.6	1					0	0	0	0	0	0				24	Pile	Pile	Gut	1	N/A	15	10	4	600	No	No	51	Compost	7	0	Full Moon	None	N/A	Dogs present near piles	None
2018-02-01	Dairy	FL	13-WRM	1st	10	30.1	61	17.8	1					0	0	0	0	0	0				24	Pile	Pile	Gut	1	N/A	15	10	4	600	No	No	56	Compost	7	0	Full Moon	None	N/A	Dogs present near piles	None
2018-02-01	Dairy	FL	13-WRM	1st	21	30.36	61	16.9	0					0	0	0	0	0	0				24	Pile	Pile	Gut	1	N/A	15	10	4	600	No	No	67	Compost	7	0	Full Moon	None	N/A	Dogs present near piles	None
2018-02-01	Dairy	FL	13-WRM	1st	27	30.47	61	22.8	0					0	0	0	0	0	0				24	Pile	Pile	Gut	1	N/A	15	10	4	600	No	No	73	Compost	7	0	Full Moon	None	N/A	Dogs present near piles	None
2018-02-15	Dairy	FL	5-DOE	2nd	15	30.04	0	21.9	1					0	0	0	0	0	0				0	Lagoon	Lagoon	-	-	-	-	-	-		No	No	67	Dairy	7	0	Waning Crescent	None	N/A
2018-02-15	Dairy	FL	5-DOE	2nd	16	30.36	0	21.9	1					0	0	0	0	0	0				0	Lagoon	Lagoon	-	-	-	-	-	-		No	No	67	Dairy	7	0	Waning Crescent	None	N/A
2018-02-15	Dairy	FL	5-DOE	2nd	17	30.33	0	21.9	1					0	0	0	0	0	0				0	Lagoon	Lagoon	-	-	-	-	-	-		No	No	67	Dairy	7	0	Waning Crescent	None	N/A
2018-02-15	Dairy	FL	5-DOE	2nd	18	30.09	0	21.9	1					0	0	0	0	0	0				0	Lagoon	Lagoon	-	-	-	-	-	-		No	No	67	Dairy	7	0	Waning Crescent	None	N/A
2018-02-15	Dairy	FL	5-DOE	2nd	19	30.04	0	21.9	1					0	0	0	0	0	0				0	Lagoon	Lagoon	-	-	-	-	-	-		No	No	67	Dairy	7	0	Waning Crescent	None	N/A
2018-02-15	Dairy	FL	5-DOE	2nd	20	30.41	0	21.9	1					0	0	0	0	0	0				0	Lagoon	Lagoon	-	-	-	-	-	-		No	No	67	Dairy	7	0	Waning Crescent	None	N/A
2018-02-15	Dairy	FL	5-DOE	2nd	21	30.05	0	21.9	1					0	0	0	0	0	0				0	Lagoon	Lagoon	-	-	-	-	-	-		No	No	67	Dairy	7	0	Waning Crescent	None	N/A
2018-02-15	Dairy	FL	5-DOE	2nd	1	30.01	0	19.8	1					0	0	0	0	0	0				0	Pile	Pile	Toe	-	-	25	25	2	1250	No	No	67	Dairy	7	0	Waning Crescent	None	N/A
2018-02-15	Dairy	FL	5-DOE	2nd	2	30.48	0	19.8	1					0	0	0	0	0	1				0	Pile	Pile	Toe	-	-	25	25	2	1250	No	No	67	Dairy	7	0	Waning Crescent	None	N/A
2018-02-15	Dairy	FL	5-DOE	2nd	7	30.05	0	19.8	1					0	0	0	0	0	0				0	Pile	Pile	Toe	-	-	25	25	2	1250	No	No	67	Dairy	7	0	Waning Crescent	None	N/A
2018-02-15	Dairy	FL	5-DOE	2nd	8	30.12	0	21.7	1					0	0	0	0	0	0				0	Pile	Pile	Toe	-	-	25	25	6	3750	No	No	67	Dairy	7	0	Waning Crescent	None	N/A
2018-02-15	Dairy	FL	5-DOE	2nd	9	30.47	0	21.7	1					0	0	0	0	0	0				0	Pile	Pile	Toe	-	-	25	25	6	3750	No	No	67	Dairy	7	0	Waning Crescent	None	N/A
2018-02-15	Dairy	FL	5-DOE	2nd	14	30.38	0	21.2	1					0	0	0	0	0	0				0	Pile	Pile	Toe	-	-	25	25	6	3750	No	No	67	Dairy	7	0	Waning Crescent	None	N/A
2018-02-15	Dairy	FL	5-DOE	2nd	3	30.12	15.2	21.1	1					0	0	0	0	0	0				6	Pile	Pile	Gut	-	-	25	25	2	1250	No	No	67	Dairy	7	0	Waning Crescent	None	N/A
2018-02-15	Dairy	FL	5-DOE	2nd	4	30.23	15.2	21.1	1					0	0	0	0	0	0				6	Pile	Pile	Gut	-	-	25	25	2	1250	No	No	67	Dairy	7	0	Waning Crescent	None	N/A
2018-02-15	Dairy	FL	5-DOE	2nd	10	30.09	15.2	22.8	1					0	0	0	0	0	0				6	Pile	Pile	Gut	-	-	25	25	6	3750	No	No	67	Dairy	7	0	Waning Crescent	None	N/A
2018-02-15	Dairy	FL	5-DOE	2nd	11	30.18	15.2	22.8	0					0	0	0	0	0	0				6	Pile	Pile	Gut	-	-	25	25	6	3750	No	No	67	Dairy	7	0	Waning Crescent	None	N/A
2018-02-15	Dairy	FL	5-DOE	2nd	5	30.31	25.4	20.4	1					0	0	0	0	0	0				10	Pile	Pile	Gut	-	-	25	25	2	1250	No	No	67	Dairy	7	0	Waning Crescent	None	N/A
2018-02-15	Dairy	FL	5-DOE	2nd	6	30.33	25.4	20.4	1					0	0	0	0	0	0				10	Pile	Pile	Gut	-	-	25	25	2	1250	No	No	67	Dairy	7	0	Waning Crescent	None	N/A
2018-02-15	Dairy	FL	5-DOE	2nd	12	30.36	30.5	21.2	1					0	0	0	0	0	0				12	Pile	Pile	Gut	-	-	25	25	6	3750	No	No	67	Dairy	7	0	Waning Crescent	None	N/A
2018-02-15	Dairy	FL	5-DOE	2nd	13	30.11	30.5	21.2	1					0	0	0	0	0	0				12	Pile	Pile	Gut	-	-	25	25	6	3750	No	No	67	Dairy	7	0	Waning Crescent	None	N/A
2018-02-21	Feedlot	FL	2-BQU1	2nd	1	30.19	0	27.8	1					0	0	0	0	0	0				0	Pile	Pile	Toe	7	-	20	20	7	2800	No	No	71	Feedlot	6	0	Waxing Crescent	None	Weekly
2018-02-21	Feedlot	FL	2-BQU1	2nd	2	30.08	0	27.5	0					0	0	0	0	0	0				0	Pile	Pile	Toe	7	-	20	20	7	2800	No	No	71	Feedlot	6	0	Waxing Crescent	None	Weekly
2018-02-21	Feedlot	FL	2-BQU1	2nd	8	30.25	0	26	1					0	0	0	0	0	1				0	Pile	Pile	Toe	7	-	20	20	7	2800	No	No	71	Feedlot	6	0	Waxing Crescent	None	Weekly
2018-02-21	Feedlot	FL	2-BQU1	2nd	9	30.03	0	28.4	0					0	0	0	0	0	0				0	Pile	Pile	Toe	7	-	20	20	7	2800	No	No	71	Feedlot	6	0	Waxing Crescent	None	Weekly
2018-02-21	Feedlot	FL	2-BQU1	2nd	15	30.03	0	26.9	1					0	0	0	0	0	0				0	Pile	Pile	Toe	7	-	20	20	7	2800	No	No	71	Feedlot	6	0	Waxing Crescent	None	Weekly
2018-02-21	Feedlot	FL	2-BQU1	2nd	16	30.01	0	26.9	0					0	0	0	0	0	0				0	Pile	Pile	Toe	7	-	20	20	7	2800	No	No	71	Feedlot	6	0	Waxing Crescent	None	Weekly
2018-02-21	Feedlot	FL	2-BQU1	2nd	13	30.06	7.6	24.7	0					0	0	0	0	0	0				3	Pile	Pile	Gut	7	-	20	20	7	2800	No	No	71	Feedlot	6	0	Waxing Crescent	None	Weekly
2018-02-21	Feedlot	FL	2-BQU1	2nd	4	30.19	15.2	21.8	1					0	0	0	0	0	1				6	Pile	Pile	Gut	7	-	20	20	7	2800	No	No	71	Feedlot	6	0	Waxing Crescent	None	Weekly
2018-02-21	Feedlot	FL	2-BQU1	2nd	7	30.33	15.2	21.8	1					0	0	0	0	0	1				6	Pile	Pile	Gut	7	-	20	20	7	2800	No	No	71	Feedlot	6	0	Waxing Crescent	None	Weekly
2018-02-21	Feedlot	FL	2-BQU1	2nd	11	30.21	15.2	21.9	1					0	0	0	0	0	1				6	Pile	Pile	Gut	7	-	20	20	7	2800	No	No	71	Feedlot	6	0	Waxing Crescent	None	Weekly
2018-02-21	Feedlot	FL	2-BQU1	2nd	12	30	15.2	21.9	1					0	0	0	0	0	1				6	Pile	Pile	Gut	7	-	20	20	7	2800	No	No	71	Feedlot	6	0	Waxing Crescent	None	Weekly
2018-02-21	Feedlot	FL	2-BQU1	2nd	19	30.47	20.3	23.7	0					0	0	0	0	0	0				8	Pile	Pile	Gut	7	-	20	20	7	2800	No	No	71	Feedlot	6	0	Waxing Crescent	None	Weekly
2018-02-21	Feedlot	FL	2-BQU1	2nd	3	30.01	30.5	21.9	1					0	0	0	0	0	1				12	Pile	Pile	Gut	7	-	20	20	7	2800	No	No	71	Feedlot	6	0	Waxing Crescent	None	Weekly
2018-02-21	Feedlot	FL	2-BQU1	2nd	6	30.22	30.5	21.7	1					0	0	0	0	0	1				12	Pile	Pile	Gut	7	-	20	20	7	2800	No	No	71	Feedlot	6	0	Waxing Crescent	None	Weekly
2018-02-21	Feedlot	FL	2-BQU1	2nd	10	30.41	30.5	22.1	1					0	0	0	0	0	1				12	Pile	Pile	Gut	7	-	20	20	7	2800	No	No	71	Feedlot	6	0	Waxing Crescent	None	Weekly
2018-02-21	Feedlot	FL	2-BQU1	2nd	14	30.18	30.5	22.4	0					0	0	0	0	0	0				12	Pile	Pile	Gut	7	-	20	20	7	2800	No	No	71	Feedlot	6	0	Waxing Crescent	None	Weekly
2018-02-21	Feedlot	FL	2-BQU1	2nd	21	30.3	30.5	22.9	0					0	0	0	0	0	0				12	Pile	Pile	Gut	7	-	20	20	7	2800	No	No	71	Feedlot	6	0	Waxing Crescent	None	Weekly
2018-02-21	Feedlot	FL	2-BQU1	2nd	5	30.16	45.7	21.6	1					0	0	0	0	0	1				18	Pile	Pile	Gut	7	-	20	20	7	2800	No	No	71	Feedlot	6	0	Waxing Crescent	None	Weekly
2018-02-21	Feedlot	FL	2-BQU1	2nd	18	30.25	45.7	23.2	0					0	0	0	0	0	0				18	Pile	Pile	Gut	7	-	20	20	7	2800	No	No	71	Feedlot	6	0	Waxing Crescent	None	Weekly
2018-02-21	Feedlot	FL	2-BQU1	2nd	17	30.39	61	22.8	0					0	0	0	0	0	0				24	Pile	Pile	Gut	7	-	20	20	7	2800	No	No	71	Feedlot	6	0	Waxing Crescent	None	Weekly
2018-02-21	Feedlot	FL	2-BQU1	2nd	20	30.14	76.2	24.1	0					0	0	0	0	0	0				30	Pile	Pile	Gut	7	-	20	20	7	2800	No	No	71	Feedlot	6	0	Waxing Crescent	None	Weekly
2018-03-07	Dairy	FL	7-ODL	2nd	1	30.26	0	24.9	1				1	1	0	1	0	1	1				0	Barn	Barn	-	-	-	-	-	-		Yes	No	93	Dairy	15	0	Waning Gibbous	None	N/A
2018-03-07	Dairy	FL	7-ODL	2nd	2	30.51	0	24.8	0					0	0	0	0	0	0				0	Barn	Barn	-	-	-	-	-	-		Yes	No	93	Dairy	15	0	Waning Gibbous	None	N/A
2018-03-07	Dairy	FL	7-ODL	2nd	3	30.01	0	19.3	0					0	0	0	0	0	0				0	Barn	Barn	-	-	-	-	-	-		Yes	No	93	Dairy	15	0	Waning Gibbous	None	N/A
2018-03-07	Dairy	FL	7-ODL	2nd	4	30.07	0	19.6	0					0	0	0	0	0	0				0	Barn	Barn	-	-	-	-	-	-		Yes	No	93	Dairy	15	0	Waning Gibbous	None	N/A
2018-03-07	Dairy	FL	7-ODL	2nd	5	30.34	0	20.4	0					0	0	0	0	0	0				0	Barn	Barn	-	-	-	-	-	-		Yes	No	93	Dairy	15	0	Waning Gibbous	None	N/A
2018-03-07	Dairy	FL	7-ODL	2nd	6	30.09	0	19.6	0					0	0	0	0	0	0				0	Barn	Barn	-	-	-	-	-	-		Yes	No	93	Dairy	15	0	Waning Gibbous	None	N/A
2018-03-07	Dairy	FL	7-ODL	2nd	7	30.06	0	19.6	0					0	0	0	0	0	0				0	Barn	Barn	-	-	-	-	-	-		Yes	No	93	Dairy	15	0	Waning Gibbous	None	N/A
2018-03-07	Dairy	FL	7-ODL	2nd	8	30.01	0	34.6	0					0	0	0	0	0	0				0	Barn	Barn	-	-	-	-	-	-		Yes	No	93	Dairy	15	0	Waning Gibbous	None	N/A
2018-03-07	Dairy	FL	7-ODL	2nd	9	30.05	0	21.2	0					0	0	0	0	0	0				0	Barn	Barn	-	-	-	-	-	-		Yes	No	93	Dairy	15	0	Waning Gibbous	None	N/A
2018-03-07	Dairy	FL	7-ODL	2nd	10	30.06	0	19.3	0					0	0	0	0	0	0				0	Barn	Barn	-	-	-	-	-	-		Yes	No	93	Dairy	15	0	Waning Gibbous	None	N/A
2018-03-07	Dairy	FL	7-ODL	2nd	11	30.04	0	19.7	0					0	0	0	0	0	0				0	Barn	Barn	-	-	-	-	-	-		Yes	No	93	Dairy	15	0	Waning Gibbous	None	N/A
2018-03-07	Dairy	FL	7-ODL	2nd	12	30.37	0	19.4	0					0	0	0	0	0	0				0	Barn	Barn	-	-	-	-	-	-		Yes	No	93	Dairy	15	0	Waning Gibbous	None	N/A
2018-03-07	Dairy	FL	7-ODL	2nd	13	30.02	0	19.3	0					0	0	0	0	0	0				0	Barn	Barn	-	-	-	-	-	-		Yes	No	93	Dairy	15	0	Waning Gibbous	None	N/A
2018-03-07	Dairy	FL	7-ODL	2nd	14	30.09	0	20	0					0	0	0	0	0	0				0	Barn	Barn	-	-	-	-	-	-		Yes	No	93	Dairy	15	0	Waning Gibbous	None	N/A
2018-03-07	Dairy	FL	7-ODL	2nd	15	30.17	0	26.7	1				1	1	0	1	0	1	1				0	Barn	Barn	-	-	-	-	-	-		Yes	No	93	Dairy	15	0	Waning Gibbous	None	N/A
2018-03-07	Dairy	FL	7-ODL	2nd	16	30.48	0	20.6	0					0	0	0	0	0	0				0	Barn	Barn	-	-	-	-	-	-		Yes	No	93	Dairy	15	0	Waning Gibbous	None	N/A
2018-03-07	Dairy	FL	7-ODL	2nd	17	30.01	0	19.7	0					0	0	0	0	0	0				0	Barn	Barn	-	-	-	-	-	-		Yes	No	93	Dairy	15	0	Waning Gibbous	None	N/A
2018-03-07	Dairy	FL	7-ODL	2nd	18	30.25	0	19.6	0					0	0	0	0	0	0				0	Barn	Barn	-	-	-	-	-	-		Yes	No	93	Dairy	15	0	Waning Gibbous	None	N/A
2018-03-07	Dairy	FL	7-ODL	2nd	19	30.26	0	19.5	0					0	0	0	0	0	0				0	Barn	Barn	-	-	-	-	-	-		Yes	No	93	Dairy	15	0	Waning Gibbous	None	N/A
2018-03-07	Dairy	FL	7-ODL	2nd	20	30.14	0	20.7	0					0	0	0	0	0	0				0	Barn	Barn	-	-	-	-	-	-		Yes	No	93	Dairy	15	0	Waning Gibbous	None	N/A
2018-03-07	Dairy	FL	7-ODL	2nd	21	30.1	0	20.4	0					0	0	0	0	0	0				0	Barn	Barn	-	-	-	-	-	-		Yes	No	93	Dairy	15	0	Waning Gibbous	None	N/A
2018-03-08	Dairy	FL	13-WRM	2nd	1	30.15	0	31.1	0					0	0	0	0	0	0				0	Pile	Pile	Toe	6	N/A	25	15	4	1500	No	No	38	Compost	11	0	Waning Gibbous	None	N/A
2018-03-08	Dairy	FL	13-WRM	2nd	2	30.1	0	45.6	0					0	0	0	0	0	0				0	Pile	Pile	Toe	6	N/A	25	15	4	1500	No	No	38	Compost	11	0	Waning Gibbous	None	N/A
2018-03-08	Dairy	FL	13-WRM	2nd	8	30.33	0	47.8	0					0	0	0	0	0	0				0	Pile	Pile	Toe	6	N/A	25	15	4	1500	No	No	38	Compost	11	0	Waning Gibbous	None	N/A
2018-03-08	Dairy	FL	13-WRM	2nd	9	30.32	0	54.1	0					0	0	0	0	0	0				0	Pile	Pile	Toe	6	N/A	25	15	4	1500	No	No	38	Compost	11	0	Waning Gibbous	None	N/A
2018-03-08	Dairy	FL	13-WRM	2nd	15	30.06	0	46.9	1	1				1	1	0	1	0	1	0.089	0.0089	0.89	0	Pile	Pile	Toe	6	N/A	25	15	4	1500	No	No	38	Compost	11	0	Waning Gibbous	None	N/A
2018-03-08	Dairy	FL	13-WRM	2nd	16	30.01	0	54.8	0					0	0	0	0	0	0				0	Pile	Pile	Toe	6	N/A	25	15	4	1500	No	No	38	Compost	11	0	Waning Gibbous	None	N/A
2018-03-08	Dairy	FL	13-WRM	2nd	22	30.12	0	47.2	0					0	0	0	0	0	0				0	Pile	Pile	Toe	6	N/A	25	15	4	1500	No	No	38	Compost	11	0	Waning Gibbous	None	N/A
2018-03-08	Dairy	FL	13-WRM	2nd	23	30.36	0	48.4	0					0	0	0	0	0	0				0	Pile	Pile	Toe	6	N/A	25	15	4	1500	No	No	38	Compost	11	0	Waning Gibbous	None	N/A
2018-03-08	Dairy	FL	13-WRM	2nd	5	30.2	15.2	63.1	1				1	1	0	1	0	1	1				6	Pile	Pile	Gut	6	N/A	25	15	4	1500	No	No	38	Compost	11	0	Waning Gibbous	None	N/A
2018-03-08	Dairy	FL	13-WRM	2nd	7	30.49	15.2	59.6	0					0	0	0	0	0	0				6	Pile	Pile	Gut	6	N/A	25	15	4	1500	No	No	38	Compost	11	0	Waning Gibbous	None	N/A
2018-03-08	Dairy	FL	13-WRM	2nd	12	30.19	15.2	61	0					0	0	0	0	0	0				6	Pile	Pile	Gut	6	N/A	25	15	4	1500	No	No	38	Compost	11	0	Waning Gibbous	None	N/A
2018-03-08	Dairy	FL	13-WRM	2nd	21	30.5	15.2	61.7	0					0	0	0	0	0	0				6	Pile	Pile	Gut	6	N/A	25	15	4	1500	No	No	38	Compost	11	0	Waning Gibbous	None	N/A
2018-03-08	Dairy	FL	13-WRM	2nd	26	30.49	15.2	61.8	0					0	0	0	0	0	0				6	Pile	Pile	Gut	6	N/A	25	15	4	1500	No	No	38	Compost	11	0	Waning Gibbous	None	N/A
2018-03-08	Dairy	FL	13-WRM	2nd	4	30.43	30.5	58.3	0					0	0	0	0	0	0				12	Pile	Pile	Gut	6	N/A	25	15	4	1500	No	No	38	Compost	11	0	Waning Gibbous	None	N/A
2018-03-08	Dairy	FL	13-WRM	2nd	11	30.07	30.5	60	0					0	0	0	0	0	0				12	Pile	Pile	Gut	6	N/A	25	15	4	1500	No	No	38	Compost	11	0	Waning Gibbous	None	N/A
2018-03-08	Dairy	FL	13-WRM	2nd	14	30.27	30.5	54.5	0					0	0	0	0	0	0				12	Pile	Pile	Gut	6	N/A	25	15	4	1500	No	No	38	Compost	11	0	Waning Gibbous	None	N/A
2018-03-08	Dairy	FL	13-WRM	2nd	18	30.16	30.5	55.8	0					0	0	0	0	0	0				12	Pile	Pile	Gut	6	N/A	25	15	4	1500	No	No	38	Compost	11	0	Waning Gibbous	None	N/A
2018-03-08	Dairy	FL	13-WRM	2nd	20	30.33	30.5	52.8	1					0	0	0	0	0	0				12	Pile	Pile	Gut	6	N/A	25	15	4	1500	No	No	38	Compost	11	0	Waning Gibbous	None	N/A
2018-03-08	Dairy	FL	13-WRM	2nd	25	30.28	30.5	59.6	0					0	0	0	0	0	0				12	Pile	Pile	Gut	6	N/A	25	15	4	1500	No	No	38	Compost	11	0	Waning Gibbous	None	N/A
2018-03-08	Dairy	FL	13-WRM	2nd	28	30.2	30.5	57.1	0					0	0	0	0	0	0				12	Pile	Pile	Gut	6	N/A	25	15	4	1500	No	No	38	Compost	11	0	Waning Gibbous	None	N/A
2018-03-08	Dairy	FL	13-WRM	2nd	6	30.17	45.7	46.8	0					0	0	0	0	0	0				18	Pile	Pile	Gut	6	N/A	25	15	4	1500	No	No	38	Compost	11	0	Waning Gibbous	None	N/A
2018-03-08	Dairy	FL	13-WRM	2nd	19	30.13	45.7	41.8	0					0	0	0	0	0	0				18	Pile	Pile	Gut	6	N/A	25	15	4	1500	No	No	38	Compost	11	0	Waning Gibbous	None	N/A
2018-03-08	Dairy	FL	13-WRM	2nd	3	30.02	61	41.2	0					0	0	0	0	0	0				24	Pile	Pile	Gut	6	N/A	25	15	4	1500	No	No	38	Compost	11	0	Waning Gibbous	None	N/A
2018-03-08	Dairy	FL	13-WRM	2nd	10	30.35	61	39.4	0					0	0	0	0	0	0				24	Pile	Pile	Gut	6	N/A	25	15	4	1500	No	No	38	Compost	11	0	Waning Gibbous	None	N/A
2018-03-08	Dairy	FL	13-WRM	2nd	13	30.43	61	39.8	0					0	0	0	0	0	0				24	Pile	Pile	Gut	6	N/A	25	15	4	1500	No	No	38	Compost	11	0	Waning Gibbous	None	N/A
2018-03-08	Dairy	FL	13-WRM	2nd	17	30.43	61	42.2	0					0	0	0	0	0	0				24	Pile	Pile	Gut	6	N/A	25	15	4	1500	No	No	38	Compost	11	0	Waning Gibbous	None	N/A
2018-03-08	Dairy	FL	13-WRM	2nd	27	30.39	61	44.8	0					0	0	0	0	0	0				24	Pile	Pile	Gut	6	N/A	25	15	4	1500	No	No	38	Compost	11	0	Waning Gibbous	None	N/A
2018-03-08	Dairy	FL	13-WRM	2nd	24	30.17	76.2	46.8	0					0	0	0	0	0	0				30	Pile	Pile	Gut	6	N/A	25	15	4	1500	No	No	38	Compost	11	0	Waning Gibbous	None	N/A
2018-03-12	Dairy	FL	3-DSH	2nd	1	30.16	0	19.8	0					0	0	0	0	0	0				0	Screened solids	Screened solids	Toe	1	N/A	40	40	15	24000	No	No	70	Dairy	9	0	Waxing Crescent	None	N/A
2018-03-12	Dairy	FL	3-DSH	2nd	2	30.32	0	19.1	0					0	0	0	0	0	0				0	Screened solids	Screened solids	Toe	1	N/A	40	40	15	24000	No	No	70	Dairy	9	0	Waxing Crescent	None	N/A
2018-03-12	Dairy	FL	3-DSH	2nd	8	30.1	0	22	0		1			1	0	1	0	1	0	3.3	1.1	9.7	0	Screened solids	Screened solids	Toe	1	N/A	40	40	15	24000	No	No	70	Dairy	9	0	Waxing Crescent	None	N/A
2018-03-12	Dairy	FL	3-DSH	2nd	9	30.32	0	23.2	0		1			1	0	1	0	1	0	5.5	1.8	17	0	Screened solids	Screened solids	Toe	1	N/A	40	40	15	24000	No	No	70	Dairy	9	0	Waxing Crescent	None	N/A
2018-03-12	Dairy	FL	3-DSH	2nd	15	30.11	0	19.7	0					0	0	0	0	0	0				0	Screened solids	Screened solids	Toe	1	N/A	40	40	15	24000	No	No	70	Dairy	9	0	Waxing Crescent	None	N/A
2018-03-12	Dairy	FL	3-DSH	2nd	16	30.29	0	19.7	1					0	0	0	0	0	0				0	Screened solids	Screened solids	Toe	1	N/A	40	40	15	24000	No	No	70	Dairy	9	0	Waxing Crescent	None	N/A
2018-03-12	Dairy	FL	3-DSH	2nd	6	30.24	15.2	23.4	0					0	0	0	0	0	0				6	Screened solids	Screened solids	Gut	1	N/A	40	40	15	24000	No	No	70	Dairy	9	0	Waxing Crescent	None	N/A
2018-03-12	Dairy	FL	3-DSH	2nd	7	30	15.2	21.2	0					0	0	0	0	0	0				6	Screened solids	Screened solids	Gut	1	N/A	40	40	15	24000	No	No	70	Dairy	9	0	Waxing Crescent	None	N/A
2018-03-12	Dairy	FL	3-DSH	2nd	13	30.36	15.2	20.8	0					0	0	0	0	0	0				6	Screened solids	Screened solids	Gut	1	N/A	40	40	15	24000	No	No	70	Dairy	9	0	Waxing Crescent	None	N/A
2018-03-12	Dairy	FL	3-DSH	2nd	14	30.21	15.2	21.6	0					0	0	0	0	0	0				6	Screened solids	Screened solids	Gut	1	N/A	40	40	15	24000	No	No	70	Dairy	9	0	Waxing Crescent	None	N/A
2018-03-12	Dairy	FL	3-DSH	2nd	19	30.23	15.2	21.1	0		1			1	0	1	0	1	0	47	16	140	6	Screened solids	Screened solids	Gut	1	N/A	40	40	15	24000	No	No	70	Dairy	9	0	Waxing Crescent	None	N/A
2018-03-12	Dairy	FL	3-DSH	2nd	21	30.21	15.2	19.7	0					0	0	0	0	0	0				6	Screened solids	Screened solids	Gut	1	N/A	40	40	15	24000	No	No	70	Dairy	9	0	Waxing Crescent	None	N/A
2018-03-12	Dairy	FL	3-DSH	2nd	17	30.3	20.3	20.2	0		1			1	0	1	0	1	0	9.6	2.8	33	8	Screened solids	Screened solids	Gut	1	N/A	40	40	15	24000	No	No	70	Dairy	9	0	Waxing Crescent	None	N/A
2018-03-12	Dairy	FL	3-DSH	2nd	10	30.13	30.5	20.3	0					0	0	0	0	0	0				12	Screened solids	Screened solids	Gut	1	N/A	40	40	15	24000	No	No	70	Dairy	9	0	Waxing Crescent	None	N/A
2018-03-12	Dairy	FL	3-DSH	2nd	11	30.16	30.5	20.3	1					0	0	0	0	0	0				12	Screened solids	Screened solids	Gut	1	N/A	40	40	15	24000	No	No	70	Dairy	9	0	Waxing Crescent	None	N/A
2018-03-12	Dairy	FL	3-DSH	2nd	12	30.3	30.5	19.3	0					0	0	0	0	0	0				12	Screened solids	Screened solids	Gut	1	N/A	40	40	15	24000	No	No	70	Dairy	9	0	Waxing Crescent	None	N/A
2018-03-12	Dairy	FL	3-DSH	2nd	18	30.2	30.5	20.2	1		1			1	0	1	0	1	1	0.45	0.057	3.5	12	Screened solids	Screened solids	Gut	1	N/A	40	40	15	24000	No	No	70	Dairy	9	0	Waxing Crescent	None	N/A
2018-03-12	Dairy	FL	3-DSH	2nd	20	30.26	30.5	19.8	1			1	1	1	1	1	1	1	1				12	Screened solids	Screened solids	Gut	1	N/A	40	40	15	24000	No	No	70	Dairy	9	0	Waxing Crescent	None	N/A
2018-03-12	Dairy	FL	3-DSH	2nd	3	30.37	45.7	19.6	0					0	0	0	0	0	0				18	Screened solids	Screened solids	Gut	1	N/A	40	40	15	24000	No	No	70	Dairy	9	0	Waxing Crescent	None	N/A
2018-03-12	Dairy	FL	3-DSH	2nd	4	30.23	45.7	19.3	0					0	0	0	0	0	0				18	Screened solids	Screened solids	Gut	1	N/A	40	40	15	24000	No	No	70	Dairy	9	0	Waxing Crescent	None	N/A
2018-03-12	Dairy	FL	3-DSH	2nd	5	30.07	45.7	33.8	0					0	0	0	0	0	0				18	Screened solids	Screened solids	Gut	1	N/A	40	40	15	24000	No	No	70	Dairy	9	0	Waxing Crescent	None	N/A
2018-03-27	Dairy	FL	6-DL	2nd	1	30.21	0	24.1	0					0	0	0	0	0	0				0	Lagoon	Lagoon	-	0	N/A	-	-	-		No	No	69	Dairy	8	0	Waning Gibbous	None	N/A
2018-03-27	Dairy	FL	6-DL	2nd	2	30.34	0	24.1	0					0	0	0	0	0	0				0	Lagoon	Lagoon	-	0	N/A	-	-	-		No	No	69	Dairy	8	0	Waning Gibbous	None	N/A
2018-03-27	Dairy	FL	6-DL	2nd	3	30.22	0	24.1	0					0	0	0	0	0	0				0	Lagoon	Lagoon	-	0	N/A	-	-	-		No	No	69	Dairy	8	0	Waning Gibbous	None	N/A
2018-03-27	Dairy	FL	6-DL	2nd	4	30.32	0	24.1	1					0	0	0	0	0	1				0	Lagoon	Lagoon	-	0	N/A	-	-	-		No	No	69	Dairy	8	0	Waning Gibbous	None	N/A
2018-03-27	Dairy	FL	6-DL	2nd	5	30.11	0	24.1	0					0	0	0	0	0	0				0	Lagoon	Lagoon	-	0	N/A	-	-	-		No	No	69	Dairy	8	0	Waning Gibbous	None	N/A
2018-03-27	Dairy	FL	6-DL	2nd	6	30.22	0	24.1	0					0	0	0	0	0	0				0	Lagoon	Lagoon	-	0	N/A	-	-	-		No	No	69	Dairy	8	0	Waning Gibbous	None	N/A
2018-03-27	Dairy	FL	6-DL	2nd	7	30.22	0	24.1	0					0	0	0	0	0	0				0	Lagoon	Lagoon	-	0	N/A	-	-	-		No	No	69	Dairy	8	0	Waning Gibbous	None	N/A
2018-03-27	Dairy	FL	6-DL	2nd	8	30.3	0	23	0					0	0	0	0	0	0				0	Lagoon	Lagoon	-	0	N/A	-	-	-		No	No	69	Dairy	8	0	Waning Gibbous	None	N/A
2018-03-27	Dairy	FL	6-DL	2nd	9	30.03	0	23	0					0	0	0	0	0	0				0	Lagoon	Lagoon	-	0	N/A	-	-	-		No	No	69	Dairy	8	0	Waning Gibbous	None	N/A
2018-03-27	Dairy	FL	6-DL	2nd	10	30.44	0	23	0					0	0	0	0	0	0				0	Lagoon	Lagoon	-	0	N/A	-	-	-		No	No	69	Dairy	8	0	Waning Gibbous	None	N/A
2018-03-27	Dairy	FL	6-DL	2nd	11	30.55	0	23	0					0	0	0	0	0	0				0	Lagoon	Lagoon	-	0	N/A	-	-	-		No	No	69	Dairy	8	0	Waning Gibbous	None	N/A
2018-03-27	Dairy	FL	6-DL	2nd	12	30.08	0	23	0					0	0	0	0	0	0				0	Lagoon	Lagoon	-	0	N/A	-	-	-		No	No	69	Dairy	8	0	Waning Gibbous	None	N/A
2018-03-27	Dairy	FL	6-DL	2nd	13	30.37	0	23	0					0	0	0	0	0	0				0	Lagoon	Lagoon	-	0	N/A	-	-	-		No	No	69	Dairy	8	0	Waning Gibbous	None	N/A
2018-03-27	Dairy	FL	6-DL	2nd	14	30.25	0	23	0					0	0	0	0	0	0				0	Lagoon	Lagoon	-	0	N/A	-	-	-		No	No	69	Dairy	8	0	Waning Gibbous	None	N/A
2018-03-27	Dairy	FL	6-DL	2nd	15	30.07	0	22.6	0					0	0	0	0	0	0				0	Lagoon	Lagoon	-	0	N/A	-	-	-		No	No	69	Dairy	8	0	Waning Gibbous	None	N/A
2018-03-27	Dairy	FL	6-DL	2nd	16	30.36	0	22.6	0					0	0	0	0	0	0				0	Lagoon	Lagoon	-	0	N/A	-	-	-		No	No	69	Dairy	8	0	Waning Gibbous	None	N/A
2018-03-27	Dairy	FL	6-DL	2nd	17	30.46	0	22.6	0					0	0	0	0	0	0				0	Lagoon	Lagoon	-	0	N/A	-	-	-		No	No	69	Dairy	8	0	Waning Gibbous	None	N/A
2018-03-27	Dairy	FL	6-DL	2nd	18	30.35	0	22.6	0					0	0	0	0	0	0				0	Lagoon	Lagoon	-	0	N/A	-	-	-		No	No	69	Dairy	8	0	Waning Gibbous	None	N/A
2018-03-27	Dairy	FL	6-DL	2nd	19	30.18	0	22.6	1					0	0	0	0	0	0				0	Lagoon	Lagoon	-	0	N/A	-	-	-		No	No	69	Dairy	8	0	Waning Gibbous	None	N/A
2018-03-27	Dairy	FL	6-DL	2nd	20	30.23	0	22.6	0					0	0	0	0	0	0				0	Lagoon	Lagoon	-	0	N/A	-	-	-		No	No	69	Dairy	8	0	Waning Gibbous	None	N/A
2018-03-27	Dairy	FL	6-DL	2nd	21	30.29	0	22.6	0		1			1	0	1	0	1	0	0.089	0.0089	0.89	0	Lagoon	Lagoon	-	0	N/A	-	-	-		No	No	69	Dairy	8	0	Waning Gibbous	None	N/A
2018-03-27	Dairy	FL	4-DGW	2nd	1	30,06	0	22.7	0					0	0	0	0	0	0				0	Lagoon	Lagoon	-	0	N/A	-	-	-		No	No	69	Dairy	8	0	Waning Gibbous	None	N/A
2018-03-27	Dairy	FL	4-DGW	2nd	2	30.32	0	22.7	1				1	1	0	1	0	1	1				0	Lagoon	Lagoon	-	0	N/A	-	-	-		No	No	69	Dairy	8	0	Waning Gibbous	None	N/A
2018-03-27	Dairy	FL	4-DGW	2nd	3	30.33	0	22.7	0					0	0	0	0	0	0				0	Lagoon	Lagoon	-	0	N/A	-	-	-		No	No	69	Dairy	8	0	Waning Gibbous	None	N/A
2018-03-27	Dairy	FL	4-DGW	2nd	4	30.04	0	22.7	0					0	0	0	0	0	0				0	Lagoon	Lagoon	-	0	N/A	-	-	-		No	No	69	Dairy	8	0	Waning Gibbous	None	N/A
2018-03-27	Dairy	FL	4-DGW	2nd	5	30.05	0	22.7	1				1	1	0	1	0	1	1				0	Lagoon	Lagoon	-	0	N/A	-	-	-		No	No	69	Dairy	8	0	Waning Gibbous	None	N/A
2018-03-27	Dairy	FL	4-DGW	2nd	6	30.29	0	22.7	0					0	0	0	0	0	0				0	Lagoon	Lagoon	-	0	N/A	-	-	-		No	No	69	Dairy	8	0	Waning Gibbous	None	N/A
2018-03-27	Dairy	FL	4-DGW	2nd	7	30.14	0	22.7	0					0	0	0	0	0	0				0	Lagoon	Lagoon	-	0	N/A	-	-	-		No	No	69	Dairy	8	0	Waning Gibbous	None	N/A
2018-03-27	Dairy	FL	4-DGW	2nd	8	30.16	0	22.7	0					0	0	0	0	0	0				0	Lagoon	Lagoon	-	0	N/A	-	-	-		No	No	69	Dairy	8	0	Waning Gibbous	None	N/A
2018-03-27	Dairy	FL	4-DGW	2nd	9	30.02	0	22.7	1				1	1	0	1	0	1	1				0	Lagoon	Lagoon	-	0	N/A	-	-	-		No	No	69	Dairy	8	0	Waning Gibbous	None	N/A
2018-03-27	Dairy	FL	4-DGW	2nd	10	30.37	0	22.7	0					0	0	0	0	0	0				0	Lagoon	Lagoon	-	0	N/A	-	-	-		No	No	69	Dairy	8	0	Waning Gibbous	None	N/A
2018-03-27	Dairy	FL	4-DGW	2nd	11	30.19	0	22.7	1				1	1	0	1	0	1	1				0	Lagoon	Lagoon	-	0	N/A	-	-	-		No	No	69	Dairy	8	0	Waning Gibbous	None	N/A
2018-03-27	Dairy	FL	4-DGW	2nd	12	30	0	22.7	1				1	1	0	1	0	1	1				0	Lagoon	Lagoon	-	0	N/A	-	-	-		No	No	69	Dairy	8	0	Waning Gibbous	None	N/A
2018-03-27	Dairy	FL	4-DGW	2nd	13	30.24	0	22.7	0					0	0	0	0	0	0				0	Lagoon	Lagoon	-	0	N/A	-	-	-		No	No	69	Dairy	8	0	Waning Gibbous	None	N/A
2018-03-27	Dairy	FL	4-DGW	2nd	14	30.14	0	22.7	0		1			1	0	1	0	1	0	1.6	0.45	5.6	0	Lagoon	Lagoon	-	0	N/A	-	-	-		No	No	69	Dairy	8	0	Waning Gibbous	None	N/A
2018-03-27	Dairy	FL	4-DGW	2nd	15	30.24	0	22.7	0					0	0	0	0	0	0				0	Lagoon	Lagoon	-	0	N/A	-	-	-		No	No	69	Dairy	8	0	Waning Gibbous	None	N/A
2018-03-27	Dairy	FL	4-DGW	2nd	16	30.5	0	22.7	0					0	0	0	0	0	0				0	Lagoon	Lagoon	-	0	N/A	-	-	-		No	No	69	Dairy	8	0	Waning Gibbous	None	N/A
2018-03-27	Dairy	FL	4-DGW	2nd	17	30.22	0	22.7	0					0	0	0	0	0	0				0	Lagoon	Lagoon	-	0	N/A	-	-	-		No	No	69	Dairy	8	0	Waning Gibbous	None	N/A
2018-03-27	Dairy	FL	4-DGW	2nd	18	30.24	0	22.7	1					0	0	0	0	0	0				0	Lagoon	Lagoon	-	0	N/A	-	-	-		No	No	69	Dairy	8	0	Waning Gibbous	None	N/A
2018-03-27	Dairy	FL	4-DGW	2nd	19	30.08	0	22.7	0					0	0	0	0	0	0				0	Lagoon	Lagoon	-	0	N/A	-	-	-		No	No	69	Dairy	8	0	Waning Gibbous	None	N/A
2018-03-27	Dairy	FL	4-DGW	2nd	20	30.09	0	22.7	1					0	0	0	0	0	0				0	Lagoon	Lagoon	-	0	N/A	-	-	-		No	No	69	Dairy	8	0	Waning Gibbous	None	N/A
2018-03-27	Dairy	FL	4-DGW	2nd	21	30.14	0	22.7	0					0	0	0	0	0	0				0	Lagoon	Lagoon	-	0	N/A	-	-	-		No	No	69	Dairy	8	0	Waning Gibbous	None	N/A
2018-04-09	Livestock Market	FL	9-OLM	2nd	1	30.15	0	42	0					0	0	0	0	0	0				0	Pile	Pile	Toe	7	N/A	15	5	5	375	No	No	61	Livestock market	10	0	Waning Gibbous	None	N/A
2018-04-09	Livestock Market	FL	9-OLM	2nd	2	30.09	0	42.8	1				1	1	0	1	0	1	1				0	Pile	Pile	Toe	7	N/A	15	5	5	375	No	No	61	Livestock market	10	0	Waning Gibbous	None	N/A
2018-04-09	Livestock Market	FL	9-OLM	2nd	8	30.26	0	36.4	0					0	0	0	0	0	0				0	Pile	Pile	Toe	14	N/A	15	5	5	375	No	No	61	Livestock market	10	0	Waning Gibbous	None	N/A
2018-04-09	Livestock Market	FL	9-OLM	2nd	9	30.25	0	36.5	0					0	0	0	0	0	0				0	Pile	Pile	Toe	14	N/A	15	5	5	375	No	No	61	Livestock market	10	0	Waning Gibbous	None	N/A
2018-04-09	Livestock Market	FL	9-OLM	2nd	15	30.03	0	37.1	0					0	0	0	0	0	0				0	Pile	Pile	Toe	21	N/A	15	5	5	375	No	No	61	Livestock market	10	0	Waning Gibbous	None	N/A
2018-04-09	Livestock Market	FL	9-OLM	2nd	16	30.21	0	37.3	0					0	0	0	0	0	0				0	Pile	Pile	Toe	21	N/A	15	5	5	375	No	No	61	Livestock market	10	0	Waning Gibbous	None	N/A
2018-04-09	Livestock Market	FL	9-OLM	2nd	3	30.04	15.2	56.2	0					0	0	0	0	0	0				6	Pile	Pile	Gut	7	N/A	15	5	5	375	No	No	61	Livestock market	10	0	Waning Gibbous	None	N/A
2018-04-09	Livestock Market	FL	9-OLM	2nd	17	30.11	15.2	45.9	0					0	0	0	0	0	0				6	Pile	Pile	Gut	21	N/A	15	5	5	375	No	No	61	Livestock market	10	0	Waning Gibbous	None	N/A
2018-04-09	Livestock Market	FL	9-OLM	2nd	10	30.03	20.3	54.9	0					0	0	0	0	0	0				8	Pile	Pile	Gut	14	N/A	15	5	5	375	No	No	61	Livestock market	10	0	Waning Gibbous	None	N/A
2018-04-09	Livestock Market	FL	9-OLM	2nd	11	30.41	25.4	57.7	0		1			1	0	1	0	1	0	0.91	0.2	4.2	10	Pile	Pile	Gut	14	N/A	15	5	5	375	No	No	61	Livestock market	10	0	Waning Gibbous	None	N/A
2018-04-09	Livestock Market	FL	9-OLM	2nd	18	30.37	25.4	51.1	0					0	0	0	0	0	0				10	Pile	Pile	Gut	21	N/A	15	5	5	375	No	No	61	Livestock market	10	0	Waning Gibbous	None	N/A
2018-04-09	Livestock Market	FL	9-OLM	2nd	4	30.36	30.5	56.1	0					0	0	0	0	0	0				12	Pile	Pile	Gut	7	N/A	15	5	5	375	No	No	61	Livestock market	10	0	Waning Gibbous	None	N/A
2018-04-09	Livestock Market	FL	9-OLM	2nd	12	30.21	30.5	59	0					0	0	0	0	0	0				12	Pile	Pile	Gut	14	N/A	15	5	5	375	No	No	61	Livestock market	10	0	Waning Gibbous	None	N/A
2018-04-09	Livestock Market	FL	9-OLM	2nd	19	30.25	30.5	52.3	0					0	0	0	0	0	0				12	Pile	Pile	Gut	21	N/A	15	5	5	375	No	No	61	Livestock market	10	0	Waning Gibbous	None	N/A
2018-04-09	Livestock Market	FL	9-OLM	2nd	20	30.06	40.6	48.3	0					0	0	0	0	0	0				16	Pile	Pile	Gut	21	N/A	15	5	5	375	No	No	61	Livestock market	10	0	Waning Gibbous	None	N/A
2018-04-09	Livestock Market	FL	9-OLM	2nd	13	30.2	45.7	57.5	0					0	0	0	0	0	0				18	Pile	Pile	Gut	14	N/A	15	5	5	375	No	No	61	Livestock market	10	0	Waning Gibbous	None	N/A
2018-04-09	Livestock Market	FL	9-OLM	2nd	5	30.01	61	64.6	0					0	0	0	0	0	0				24	Pile	Pile	Gut	7	N/A	15	5	5	375	No	No	61	Livestock market	10	0	Waning Gibbous	None	N/A
2018-04-09	Livestock Market	FL	9-OLM	2nd	14	30.33	61	55.4	0					0	0	0	0	0	0				24	Pile	Pile	Gut	14	N/A	15	5	5	375	No	No	61	Livestock market	10	0	Waning Gibbous	None	N/A
2018-04-09	Livestock Market	FL	9-OLM	2nd	21	30.01	61	45.5	0					0	0	0	0	0	0				24	Pile	Pile	Gut	21	N/A	15	5	5	375	No	No	61	Livestock market	10	0	Waning Gibbous	None	N/A
2018-04-09	Livestock Market	FL	9-OLM	2nd	6	30.07	76.2	60.9	0					0	0	0	0	0	0				30	Pile	Pile	Gut	7	N/A	15	5	5	375	No	No	61	Livestock market	10	0	Waning Gibbous	None	N/A
2018-04-09	Livestock Market	FL	9-OLM	2nd	7	30.35	91.4	60.2	0					0	0	0	0	0	0				36	Pile	Pile	Gut	7	N/A	15	5	5	375	No	No	61	Livestock market	10	0	Waning Gibbous	None	N/A
2018-04-09	Dairy	FL	10-MR	2nd	8	30.21	0	35.1	0					0	0	0	0	0	0				0	Screened solids	Screened solids	Toe	2	N/A	30	30	20	18000	No	No	61	Dairy	10	0	Waning Gibbous	None	Biweekly
2018-04-09	Dairy	FL	10-MR	2nd	9	30.3	0	35.2	0					0	0	0	0	0	0				0	Screened solids	Screened solids	Toe	2	N/A	30	30	20	18000	No	No	61	Dairy	10	0	Waning Gibbous	None	Biweekly
2018-04-09	Dairy	FL	10-MR	2nd	1	30.07	0	50.7	0					0	0	0	0	0	0				0	Screened solids	Screened solids	Toe	14	N/A	30	30	20	18000	No	No	61	Dairy	10	0	Waning Gibbous	None	Biweekly
2018-04-09	Dairy	FL	10-MR	2nd	2	30.25	0	51.2	0					0	0	0	0	0	0				0	Screened solids	Screened solids	Toe	14	N/A	30	30	20	18000	No	No	61	Dairy	10	0	Waning Gibbous	None	Biweekly
2018-04-09	Dairy	FL	10-MR	2nd	4	30.12	0	62.6	0					0	0	0	0	0	0				0	Screened solids	Screened solids	Toe	14	N/A	30	30	20	18000	No	No	61	Dairy	10	0	Waning Gibbous	None	Biweekly
2018-04-09	Dairy	FL	10-MR	2nd	15	30.06	0	38.6	0					0	0	0	0	0	0				0	Screened solids	Screened solids	Toe	84	N/A	15	10	5	750	No	No	61	Dairy	10	0	Waning Gibbous	None	Biweekly
2018-04-09	Dairy	FL	10-MR	2nd	16	30.05	0	37.4	0					0	0	0	0	0	0				0	Screened solids	Screened solids	Toe	84	N/A	15	10	5	750	No	No	61	Dairy	10	0	Waning Gibbous	None	Biweekly
2018-04-09	Dairy	FL	10-MR	2nd	3	30.16	15.2	60.8	0					0	0	0	0	0	0				6	Screened solids	Screened solids	Gut	14	N/A	30	30	20	18000	No	No	61	Dairy	10	0	Waning Gibbous	None	Biweekly
2018-04-09	Dairy	FL	10-MR	2nd	17	30.21	15.2	54.1	0					0	0	0	0	0	0				6	Screened solids	Screened solids	Gut	84	N/A	15	10	5	750	No	No	61	Dairy	10	0	Waning Gibbous	None	Biweekly
2018-04-09	Dairy	FL	10-MR	2nd	10	30.24	20.3	54	0					0	0	0	0	0	0				8	Screened solids	Screened solids	Gut	2	N/A	30	30	20	18000	No	No	61	Dairy	10	0	Waning Gibbous	None	Biweekly
2018-04-09	Dairy	FL	10-MR	2nd	18	30.1	20.3	57.1	1					0	0	0	0	0	0				8	Screened solids	Screened solids	Gut	84	N/A	15	10	5	750	No	No	61	Dairy	10	0	Waning Gibbous	None	Biweekly
2018-04-09	Dairy	FL	10-MR	2nd	11	30.13	30.5	50.5	1				1	1	0	1	0	1	1				12	Screened solids	Screened solids	Gut	2	N/A	30	30	20	18000	No	No	61	Dairy	10	0	Waning Gibbous	None	Biweekly
2018-04-09	Dairy	FL	10-MR	2nd	5	30.04	30.5	57.2	0					0	0	0	0	0	0				12	Screened solids	Screened solids	Gut	14	N/A	30	30	20	18000	No	No	61	Dairy	10	0	Waning Gibbous	None	Biweekly
2018-04-09	Dairy	FL	10-MR	2nd	19	30.31	30.5	56.1	0					0	0	0	0	0	0				12	Screened solids	Screened solids	Gut	84	N/A	15	10	5	750	No	No	61	Dairy	10	0	Waning Gibbous	None	Biweekly
2018-04-09	Dairy	FL	10-MR	2nd	6	30.22	45.7	63.3	0					0	0	0	0	0	0				18	Screened solids	Screened solids	Gut	14	N/A	30	30	20	18000	No	No	61	Dairy	10	0	Waning Gibbous	None	Biweekly
2018-04-09	Dairy	FL	10-MR	2nd	12	30.17	50.8	48.5	0					0	0	0	0	0	0				20	Screened solids	Screened solids	Gut	2	N/A	30	30	20	18000	No	No	61	Dairy	10	0	Waning Gibbous	None	Biweekly
2018-04-09	Dairy	FL	10-MR	2nd	20	30.2	50.8	58.9	0					0	0	0	0	0	0				20	Screened solids	Screened solids	Gut	84	N/A	15	10	5	750	No	No	61	Dairy	10	0	Waning Gibbous	None	Biweekly
2018-04-09	Dairy	FL	10-MR	2nd	13	30.19	61	45.7	0					0	0	0	0	0	0				24	Screened solids	Screened solids	Gut	2	N/A	30	30	20	18000	No	No	61	Dairy	10	0	Waning Gibbous	None	Biweekly
2018-04-09	Dairy	FL	10-MR	2nd	7	30.3	61	64.4	0					0	0	0	0	0	0				24	Screened solids	Screened solids	Gut	14	N/A	30	30	20	18000	No	No	61	Dairy	10	0	Waning Gibbous	None	Biweekly
2018-04-09	Dairy	FL	10-MR	2nd	21	30.01	61	56.7	0					0	0	0	0	0	0				24	Screened solids	Screened solids	Gut	84	N/A	15	10	5	750	No	No	61	Dairy	10	0	Waning Gibbous	None	Biweekly
2018-04-09	Dairy	FL	10-MR	2nd	14	30.18	91.4	37	0					0	0	0	0	0	0				36	Screened solids	Screened solids	Gut	2	N/A	30	30	20	18000	No	No	61	Dairy	10	0	Waning Gibbous	None	Biweekly
2018-05-08	Dairy	FL	8-LDI5	2nd	1	30.34	0	26.4	0	1				1	1	0	1	0	0	0.9	0.19	4.2	0	Barn	Barn	-	-	-	-	-	-		No	No	85	Dairy	4	0	Waning Gibbous	None	N/A
2018-05-08	Dairy	FL	8-LDI5	2nd	2	30.33	0	28.3	0	1				1	1	0	1	0	0	0.089	0.0089	0.89	0	Barn	Barn	-	-	-	-	-	-		No	No	85	Dairy	4	0	Waning Gibbous	None	N/A
2018-05-08	Dairy	FL	8-LDI5	2nd	3	30	0	28.3	0					0	0	0	0	0	0				0	Barn	Barn	-	-	-	-	-	-		No	No	85	Dairy	4	0	Waning Gibbous	None	N/A
2018-05-08	Dairy	FL	8-LDI5	2nd	4	30.13	0	28.9	0	1				1	1	0	1	0	0	3.2	1.1	9.5	0	Barn	Barn	-	-	-	-	-	-		No	No	85	Dairy	4	0	Waning Gibbous	None	N/A
2018-05-08	Dairy	FL	8-LDI5	2nd	5	30.16	0	27.1	1	1				1	1	0	1	0	0	0.089	0.0089	0.89	0	Barn	Barn	-	-	-	-	-	-		No	No	85	Dairy	4	0	Waning Gibbous	None	N/A
2018-05-08	Dairy	FL	8-LDI5	2nd	6	30.1	0	27.4	0					0	0	0	0	0	0				0	Barn	Barn	-	-	-	-	-	-		No	No	85	Dairy	4	0	Waning Gibbous	None	N/A
2018-05-08	Dairy	FL	8-LDI5	2nd	7	30.14	0	27.4	0					0	0	0	0	0	0				0	Barn	Barn	-	-	-	-	-	-		No	No	85	Dairy	4	0	Waning Gibbous	None	N/A
2018-05-08	Dairy	FL	8-LDI5	2nd	8	30.24	0	24.2	0					0	0	0	0	0	0				0	Barn	Barn	-	-	-	-	-	-		No	No	85	Dairy	4	0	Waning Gibbous	None	N/A
2018-05-08	Dairy	FL	8-LDI5	2nd	9	30.4	0	26	0					0	0	0	0	0	0				0	Barn	Barn	-	-	-	-	-	-		No	No	85	Dairy	4	0	Waning Gibbous	None	N/A
2018-05-08	Dairy	FL	8-LDI5	2nd	10	30.1	0	26	0					0	0	0	0	0	0				0	Barn	Barn	-	-	-	-	-	-		No	No	85	Dairy	4	0	Waning Gibbous	None	N/A
2018-05-08	Dairy	FL	8-LDI5	2nd	11	30.32	0	26	0					0	0	0	0	0	0				0	Barn	Barn	-	-	-	-	-	-		No	No	85	Dairy	4	0	Waning Gibbous	None	N/A
2018-05-08	Dairy	FL	8-LDI5	2nd	12	30	0	25.2	0					0	0	0	0	0	0				0	Barn	Barn	-	-	-	-	-	-		No	No	85	Dairy	4	0	Waning Gibbous	None	N/A
2018-05-08	Dairy	FL	8-LDI5	2nd	13	30.16	0	25.6	0					0	0	0	0	0	0				0	Barn	Barn	-	-	-	-	-	-		No	No	85	Dairy	4	0	Waning Gibbous	None	N/A
2018-05-08	Dairy	FL	8-LDI5	2nd	14	30.3	0	25.9	0					0	0	0	0	0	0				0	Barn	Barn	-	-	-	-	-	-		No	No	85	Dairy	4	0	Waning Gibbous	None	N/A
2018-05-08	Dairy	FL	8-LDI5	2nd	15	30.16	0	24.6	0					0	0	0	0	0	0				0	Barn	Barn	-	-	-	-	-	-		No	No	85	Dairy	4	0	Waning Gibbous	None	N/A
2018-05-08	Dairy	FL	8-LDI5	2nd	16	30.03	0	24.2	0					0	0	0	0	0	0				0	Barn	Barn	-	-	-	-	-	-		No	No	85	Dairy	4	0	Waning Gibbous	None	N/A
2018-05-08	Dairy	FL	8-LDI5	2nd	17	30.03	0	25.6	0					0	0	0	0	0	0				0	Barn	Barn	-	-	-	-	-	-		No	No	85	Dairy	4	0	Waning Gibbous	None	N/A
2018-05-08	Dairy	FL	8-LDI5	2nd	18	30.25	0	25	0					0	0	0	0	0	0				0	Barn	Barn	-	-	-	-	-	-		No	No	85	Dairy	4	0	Waning Gibbous	None	N/A
2018-05-08	Dairy	FL	8-LDI5	2nd	19	30.23	0	26	0		1			1	0	1	0	1	0	0.9	0.19	4.2	0	Barn	Barn	-	-	-	-	-	-		No	No	85	Dairy	4	0	Waning Gibbous	None	N/A
2018-05-08	Dairy	FL	8-LDI5	2nd	20	30.42	0	27.2	0					0	0	0	0	0	0				0	Barn	Barn	-	-	-	-	-	-		No	No	85	Dairy	4	0	Waning Gibbous	None	N/A
2018-05-08	Dairy	FL	8-LDI5	2nd	21	30.33	0	22.3	0					0	0	0	0	0	0				0	Barn	Barn	-	-	-	-	-	-		No	No	85	Dairy	4	0	Waning Gibbous	None	N/A
2018-05-09	Dairy	FL	12-JML	2nd	1	30.44	0	25.2	0					0	0	0	0	0	0				0	Barn	Barn	-	-	-	-	-	-		No	No	85	Dairy	4	0	Waning Gibbous	None	N/A
2018-05-09	Dairy	FL	12-JML	2nd	2	30.44	0	26.4	0					0	0	0	0	0	0				0	Barn	Barn	-	-	-	-	-	-		No	No	85	Dairy	4	0	Waning Gibbous	None	N/A
2018-05-09	Dairy	FL	12-JML	2nd	3	30.37	0	26.8	0					0	0	0	0	0	0				0	Barn	Barn	-	-	-	-	-	-		No	No	85	Dairy	4	0	Waning Gibbous	None	N/A
2018-05-09	Dairy	FL	12-JML	2nd	4	30.33	0	27.1	0					0	0	0	0	0	0				0	Barn	Barn	-	-	-	-	-	-		No	No	85	Dairy	4	0	Waning Gibbous	None	N/A
2018-05-09	Dairy	FL	12-JML	2nd	5	30.28	0	27.4	0					0	0	0	0	0	0				0	Barn	Barn	-	-	-	-	-	-		No	No	85	Dairy	4	0	Waning Gibbous	None	N/A
2018-05-09	Dairy	FL	12-JML	2nd	6	30.03	0	27.6	0					0	0	0	0	0	0				0	Barn	Barn	-	-	-	-	-	-		No	No	85	Dairy	4	0	Waning Gibbous	None	N/A
2018-05-09	Dairy	FL	12-JML	2nd	7	30.34	0	26.8	0					0	0	0	0	0	0				0	Barn	Barn	-	-	-	-	-	-		No	No	85	Dairy	4	0	Waning Gibbous	None	N/A
2018-05-09	Dairy	FL	12-JML	2nd	8	30.38	0	25.2	0					0	0	0	0	0	0				0	Barn	Barn	-	-	-	-	-	-		No	No	85	Dairy	4	0	Waning Gibbous	None	N/A
2018-05-09	Dairy	FL	12-JML	2nd	9	30	0	25.2	0					0	0	0	0	0	0				0	Barn	Barn	-	-	-	-	-	-		No	No	85	Dairy	4	0	Waning Gibbous	None	N/A
2018-05-09	Dairy	FL	12-JML	2nd	10	30.44	0	25.2	0					0	0	0	0	0	0				0	Barn	Barn	-	-	-	-	-	-		No	No	85	Dairy	4	0	Waning Gibbous	None	N/A
2018-05-09	Dairy	FL	12-JML	2nd	11	30.31	0	25.9	0					0	0	0	0	0	0				0	Barn	Barn	-	-	-	-	-	-		No	No	85	Dairy	4	0	Waning Gibbous	None	N/A
2018-05-09	Dairy	FL	12-JML	2nd	12	30.39	0	29.4	0					0	0	0	0	0	0				0	Barn	Barn	-	-	-	-	-	-		No	No	85	Dairy	4	0	Waning Gibbous	None	N/A
2018-05-09	Dairy	FL	12-JML	2nd	13	30.4	0	28.3	0					0	0	0	0	0	0				0	Barn	Barn	-	-	-	-	-	-		No	No	85	Dairy	4	0	Waning Gibbous	None	N/A
2018-05-09	Dairy	FL	12-JML	2nd	14	30.34	0	28.3	0					0	0	0	0	0	0				0	Barn	Barn	-	-	-	-	-	-		No	No	85	Dairy	4	0	Waning Gibbous	None	N/A
2018-05-09	Dairy	FL	12-JML	2nd	15	30.27	0	26.1	0					0	0	0	0	0	0				0	Barn	Barn	-	-	-	-	-	-		No	No	85	Dairy	4	0	Waning Gibbous	None	N/A
2018-05-09	Dairy	FL	12-JML	2nd	16	30.05	0	26.1	0					0	0	0	0	0	0				0	Barn	Barn	-	-	-	-	-	-		No	No	85	Dairy	4	0	Waning Gibbous	None	N/A
2018-05-09	Dairy	FL	12-JML	2nd	17	30.3	0	25.4	0					0	0	0	0	0	0				0	Barn	Barn	-	-	-	-	-	-		No	No	85	Dairy	4	0	Waning Gibbous	None	N/A
2018-05-09	Dairy	FL	12-JML	2nd	18	30.14	0	25.7	0					0	0	0	0	0	0				0	Barn	Barn	-	-	-	-	-	-		No	No	85	Dairy	4	0	Waning Gibbous	None	N/A
2018-05-09	Dairy	FL	12-JML	2nd	19	30.35	0	26.2	1				1	1	0	1	0	1	1				0	Barn	Barn	-	-	-	-	-	-		No	No	85	Dairy	4	0	Waning Gibbous	None	N/A
2018-05-09	Dairy	FL	12-JML	2nd	20	30.05	0	26.1	1				1	1	0	1	0	1	1				0	Barn	Barn	-	-	-	-	-	-		No	No	85	Dairy	4	0	Waning Gibbous	None	N/A
2018-05-09	Dairy	FL	12-JML	2nd	21	30.36	0	27	0					0	0	0	0	0	0				0	Barn	Barn	-	-	-	-	-	-		No	No	85	Dairy	4	0	Waning Gibbous	None	N/A
